# Supplementary material for: HCMV-pUS2 Disrupts cGAS-STING Signaling through LMAN2L Degradation
Source: PLoS Pathog. 2026 May 18;22(5):e1014246. doi: 10.1371/journal.ppat.1014246 (PMC13193607; doi:10.1371/journal.ppat.1014246)
Supplement: S1 Table — (XLSX) [file ppat.1014246.s001.xlsx]

## Sheet: Gene expression-raw data
Gene ID	Gene Name	Pos.	Count (CTL1)	TPM (CTL1)	FPKM (CTL1)	Count (CTL2)	TPM (CTL2)	FPKM (CTL2)	Count (CTL3)	TPM (CTL3)	FPKM (CTL3)	Count (KO1)	TPM (KO1)	FPKM (KO1)	Count (KO2)	TPM (KO2)	FPKM (KO2)	Count (KO3)	TPM (KO3)	FPKM (KO3)
ENSG00000137198	GMPR	6[+]16238580-16295549	7957	170.159	94.1583	7585	168.357	93.1097	6665	160.897	91.5993	1313	29.9428	17.8196	1297	28.0262	16.8554	1489	35.2987	19.7384
ENSG00000145416	2024-03-01	4[-]163524298-164384050	0	0	0	0	0	0	4	0.024747	0.014089	10	0.067282	0.040041	8	0.044316	0.026652	6	0.032956	0.018429
ENSG00000186205	2024-03-01	1[+]220786759-220819657	18	0.076172	0.04215	32	0.141876	0.078465	8	0.039102	0.022261	7	0.029687	0.017667	6	0.026258	0.015792	10	0.047393	0.026502
ENSG00000099785	2024-03-02	19[+]8413270-8439017	2808	68.8362	38.0909	3055	81.6476	45.1552	2680	76.8725	43.7639	2208	57.3471	34.1285	2492	63.479	38.1772	2159	55.687	31.1391
ENSG00000117791	2024-03-02	1[+]220748225-220784815	169	3.14557	1.74062	109	2.30274	1.27353	130	2.49137	1.41835	96	2.12075	1.26211	92	1.51288	0.90987	183	3.58406	2.00414
ENSG00000173926	2024-03-03	5[-]126867714-127030808	502	3.91672	2.16734	465	3.77355	2.08696	449	3.94721	2.24717	301	2.57842	1.53448	232	1.8704	1.12489	390	3.45604	1.93255
ENSG00000144583	2024-03-04	2[-]216257865-216372027	1763	12.7756	7.06946	1557	11.7075	6.47484	1413	11.5584	6.58028	2454	18.9761	11.2931	2332	17.0833	10.2742	2443	19.6294	10.9764
ENSG00000198060	2024-03-05	10[+]92291163-92353964	813	6.67295	3.69252	588	5.00913	2.7703	508	4.70474	2.67843	249	2.17842	1.29643	226	1.8767	1.12868	465	4.23515	2.36822
ENSG00000145495	2024-03-06	5[+]10353703-10440388	436	1.68102	0.930203	484	2.22075	1.22819	578	2.59523	1.47748	376	3.46733	2.06349	410	2.18564	1.31448	553	3.52885	1.97327
ENSG00000136536	2024-03-07	2[+]159712457-159771027	146	1.83128	1.01335	226	1.99624	1.10402	208	1.8776	1.06893	77	0.657496	0.391291	154	1.19946	0.721374	236	1.78966	1.00074
ENSG00000165406	2024-03-08	10[-]45454585-45594906	72	0.408591	0.226096	122	0.90031	0.497916	109	0.704158	0.400881	115	0.944409	0.562039	117	0.946369	0.56916	88	0.558608	0.312363
ENSG00000139266	2024-03-09	12[+]57755098-57760407	1989	25.8637	14.3118	1938	26.3181	14.5552	1612	22.797	12.9784	2433	33.9388	20.1977	3233	43.3747	26.0862	3016	45.5023	25.444
ENSG00000173838	2024-03-10	17[-]62701314-62808344	2	0.019298	0.010678	10	0.098139	0.054276	0	0	0	3	0.024958	0.014853	11	0.152829	0.091914	8	0.390901	0.218585
ENSG00000183654	2024-03-11	5[-]16067139-16179775	0	0	0	0	0	0	0	0	0	0	0	0	0	0	0	0	0	0
ENSG00000180096	2024-09-01	16[-]30378133-30382850	189	3.84815	2.1294	97	2.03818	1.12722	89	2.04361	1.16344	105	2.26913	1.35041	117	2.40219	1.44471	108	2.43918	1.36394
ENSG00000168385	2024-09-02	2[+]241315100-241354027	663	6.93165	3.83567	1276	13.4107	7.41677	749	9.94986	5.66451	499	5.43853	3.23659	681	7.0497	4.23979	697	8.38891	4.69092
ENSG00000100167	2024-09-03	22[+]41976272-41998221	3	0.013902	0.007693	6	0.043142	0.023859	0	0	0	4	0.02794	0.016628	0	0	0	0	0	0
ENSG00000108387	2024-09-04	17[-]58520250-58540818	21	0.344649	0.190714	23	0.400744	0.221632	31	0.811071	0.461747	13	0.178011	0.105938	11	0.174292	0.104822	17	0.317544	0.177565
ENSG00000184702	2024-09-05	22[+]19714464-19724772	532	8.11397	4.48991	616	6.47762	3.58245	517	11.4133	6.49763	102	1.30518	0.776741	91	1.43571	0.863456	73	1.71466	0.958807
ENSG00000125354	2024-09-06	X[-]119615724-119693370	165	1.30899	0.724336	85	0.951578	0.52627	140	1.33985	0.762785	223	1.97467	1.17517	142	0.990718	0.595832	136	1.0316	0.576849
ENSG00000122545	2024-09-07	7[+]35800932-35907105	1032	32.0302	17.7241	813	16.8105	9.29705	761	21.4921	12.2355	654	7.08766	4.21802	441	7.441	4.47513	1620	43.4982	24.3234
ENSG00000164402	2024-09-08	5[-]132750817-132807241	1302	13.091	7.24396	988	10.674	5.90326	1100	11.8187	6.72847	827	7.93951	4.72498	759	8.39613	5.04956	1224	12.973	7.25427
ENSG00000184640	2024-09-09	17[+]77280569-77500596	8668	75.2703	41.6513	14193	115.25	63.7392	12161	158.406	90.1813	12893	203.173	120.913	12018	165.94	99.7989	15969	157.986	88.3426
ENSG00000186522	2024-09-10	2[-]109542982-109614206	152	1.60916	0.890438	245	3.58258	1.98135	300	4.30972	2.45355	84	1.22822	0.730938	128	2.30158	1.3842	201	2.59707	1.45223
ENSG00000138758	2024-09-11	4[+]76949703-77040384	247	1.93168	1.06891	638	4.28673	2.37078	658	4.72362	2.68918	256	2.42352	1.44229	406	3.09214	1.85966	228	1.64378	0.919169
ENSG00000140623	2024-09-12	16[-]4777669-4788521	0	0	0	0	0	0	0	0	0	0	0	0	0	0	0	0	0	0
ENSG00000154997	2024-09-14	7[-]55793544-55862789	0	0	0	0	0	0	0	0	0	0	0	0	0	0	0	0	0	0
ENSG00000173077	2024-12-01	9[+]115141818-115402644	0	0	0	0	0	0	0	0	0	0	0	0	0	0	0	0	0	0
ENSG00000121410	A1BG	19[-]58346850-58353499	997	18.7224	10.3602	1081	21.0648	11.6499	1058	22.4338	12.7717	216	4.35775	2.59339	231	4.37092	2.62874	211	4.39432	2.45722
ENSG00000148584	A1CF	10[-]50799409-50885675	0	0	0	0	0	0	0	0	0	0	0	0	0	0	0	0	0	0
ENSG00000175899	A2M	12[-]9067712-9116229	121	0.806279	0.44616	52	0.358014	0.197999	85	0.640806	0.364814	8	0.056751	0.033774	0	0	0	0	0	0
ENSG00000166535	A2ML1	12[+]8822472-8887001	0	0	0	0	0	0	0	0	0	0	0	0	0	0	0	0	0	0
ENSG00000184389	A3GALT2	1[-]33306766-33321098	0	0	0	0	0	0	0	0	0	0	0	0	0	0	0	0	0	0
ENSG00000128274	A4GALT	22[-]42692121-42695633	3066	49.0068	27.1182	3147	51.6524	28.5663	2714	48.7769	27.769	2212	37.6662	22.416	2456	39.441	23.7204	2018	35.7564	19.9943
ENSG00000118017	A4GNT	3[-]138123718-138132387	0	0	0	4	0.063881	0.035329	0	0	0	0	0	0	0	0	0	0	0	0
ENSG00000094914	AAAS	12[-]53307456-53324758	7109	152.973	84.6486	6767	152.883	84.552	5866	141.943	80.8088	5557	115.516	68.7462	7571	154.612	92.9859	6207	137.959	77.1441
ENSG00000081760	AACS	12[+]125065379-125143320	2612	25.7515	14.2498	2399	24.3441	13.4635	1771	19.8768	11.316	1882	19.6037	11.6666	1592	15.78	9.4903	2497	27.3606	15.2995
ENSG00000114771	AADAC	3[+]151814037-151828488	8	0.15692	0.086832	0	0	0	0	0	0	0	0	0	0	0	0	0	0	0
ENSG00000197953	AADACL2	3[+]151733916-151761339	0	0	0	0	0	0	0	0	0	0	0	0	0	0	0	0	0	0
ENSG00000188984	AADACL3	1[+]12716143-12728400	0	0	0	0	0	0	0	0	0	0	0	0	0	0	0	0	0	0
ENSG00000204518	AADACL4	1[+]12644547-12667086	0	0	0	0	0	0	0	0	0	0	0	0	0	0	0	0	0	0
ENSG00000109576	AADAT	4[-]170060222-170091699	74	1.04252	0.576883	113	1.70668	0.94388	108	1.73307	0.986646	117	1.99932	1.18984	83	1.20039	0.721934	116	1.83685	1.02713
ENSG00000158122	AAED1	9[-]96639577-96655303	236	2.74181	1.5172	220	2.63874	1.45935	185	2.41741	1.37625	106	1.29365	0.769879	88	1.02027	0.613604	147	1.86841	1.04478
ENSG00000103591	AAGAB	15[-]67201033-67255195	90	1.15146	0.637165	110	1.29427	0.715797	128	1.64505	0.936536	82	0.988318	0.58817	98	1.11705	0.671811	94	1.16754	0.652864
ENSG00000115977	AAK1	2[-]69457997-69643717	148	0.766591	0.424198	199	1.05471	0.583305	231	0.993425	0.565562	156	0.60623	0.360781	213	0.680589	0.409316	171	0.62503	0.349505
ENSG00000087884	AAMDC	11[+]77821109-77918432	1342	79.396	43.9343	1132	69.8677	38.6403	1161	77.7227	44.248	392	24.663	14.6775	401	24.324	14.6288	443	27.6152	15.4419
ENSG00000127837	AAMP	2[-]218264123-218270257	19341	338.357	187.232	18335	332.102	183.669	15258	301.792	171.812	12307	229.095	136.34	14521	255.352	153.573	13551	262.165	146.597
ENSG00000129673	AANAT	17[+]76453351-76470117	2	0.024317	0.013456	0	0	0	0	0	0	0	0	0	2	0.033583	0.020197	2	0.031195	0.017444
ENSG00000131043	AAR2	20[+]36236459-36270918	8392	109.667	60.6849	7766	103.114	57.027	5595	79.049	45.003	3972	53.6432	31.9243	3952	50.945	30.6391	4349	61.7233	34.5145
ENSG00000205002	AARD	8[+]116938199-116944487	3	0.039613	0.02192	2	0.02908	0.016083	16	0.252628	0.143822	0	0	0	0	0	0	0	0	0
ENSG00000090861	AARS	16[-]70252295-70289543	12508	116.56	64.4994	9533	92.2246	51.0048	8896	93.6092	53.2922	9598	95.4266	56.7905	6531	61.5304	37.0053	11235	116.331	65.0502
ENSG00000124608	AARS2	6[-]44299654-44313326	5217	43.8465	24.2627	4869	42.471	23.4886	3690	35.004	19.928	3326	29.8175	17.745	3028	25.7247	15.4712	3583	33.3845	18.668
ENSG00000266967	AARSD1	17[-]42950526-42964498	3132	82.6705	45.7462	1386	51.3228	28.3841	2567	78.9595	44.952	2086	58.244	34.6623	2363	62.9519	37.8602	2081	61.7111	34.5077
ENSG00000157426	AASDH	4[-]56338287-56387508	30	0.268188	0.148404	16	0.142034	0.078552	24	0.251046	0.142922	18	0.167443	0.099649	30	0.315323	0.18964	39	0.38374	0.21458
ENSG00000149313	AASDHPPT	11[+]106075501-106098710	121	1.31745	0.729017	192	2.17247	1.20148	184	2.26257	1.28809	85	0.989916	0.589121	69	0.752622	0.452638	142	1.71388	0.958367
ENSG00000008311	AASS	7[-]122076133-122144280	22	0.218803	0.121076	64	0.664501	0.367502	67	0.748268	0.425993	24	0.475736	0.283121	20	0.201196	0.121002	14	0.13598	0.076037
ENSG00000275700	AATF	17[+]36948875-37056871	4028	63.2394	34.9939	2643	42.8655	23.7068	2842	48.7367	27.746	5953	99.278	59.0826	3289	51.8475	31.1819	5634	96.7151	54.0812
ENSG00000181409	AATK	17[-]81117295-81166072	37	0.22446	0.124206	28	0.176406	0.097561	7	0.045385	0.025838	37	0.241074	0.143468	20	0.121297	0.07295	24	0.160485	0.08974
ENSG00000225180	AATK-AS1	17[+]81165507-81183164	0	0	0	0	0	0	0	0	0	0	0	0	0	0	0	0	0	0
ENSG00000183044	ABAT	16[+]8674565-8784575	86	0.569074	0.314901	48	0.28712	0.158792	36	0.294581	0.167706	60	0.424492	0.252624	29	0.192535	0.115793	53	0.386265	0.215992
ENSG00000165029	ABCA1	9[-]104781002-104928237	60	0.18283	0.10117	114	0.364462	0.201566	105	0.362178	0.20619	10	0.030453	0.018123	6	0.018552	0.011157	17	0.055601	0.031091
ENSG00000154263	ABCA10	17[-]69147214-69244846	0	0	0	2	0.010403	0.005754	0	0	0	0	0	0	0	0	0	0	0	0
ENSG00000144452	ABCA12	2[-]214931542-215138428	0	0	0	0	0	0	0	0	0	0	0	0	0	0	0	0	0	0
ENSG00000179869	ABCA13	7[+]48171458-48647496	0	0	0	2	0.003865	0.002137	2	0.004024	0.002291	12	0.02389	0.014217	8	0.022268	0.013392	11	0.043303	0.024214
ENSG00000107331	ABCA2	9[-]137007227-137028922	7097	28.7972	15.9351	7822	33.0099	18.2561	5909	27.2208	15.4969	6500	28.0683	16.7041	7541	30.7645	18.5022	7435	33.7494	18.872
ENSG00000167972	ABCA3	16[-]2275881-2340746	128	0.670419	0.37098	143	0.722843	0.399768	133	0.732637	0.417094	68	0.585104	0.348208	114	0.562918	0.338547	131	1.05613	0.590569
ENSG00000198691	ABCA4	1[-]93992835-94121132	6	0.026234	0.014517	0	0	0	0	0	0	0	0	0	2	0.008908	0.005358	2	0.009771	0.005464
ENSG00000154265	ABCA5	17[-]69244311-69327244	55	0.213491	0.118136	30	0.119603	0.066147	37	0.161718	0.092067	12	0.04912	0.029232	16	0.06028	0.036253	16	0.077416	0.043289
ENSG00000154262	ABCA6	17[-]69078702-69141888	0	0	0	2	0.044246	0.02447	2	0.013721	0.007811	0	0	0	0	0	0	0	0	0
ENSG00000064687	ABCA7	19[+]1040101-1065572	852	4.62479	2.55915	792	4.98126	2.75488	736	5.24283	2.98477	521	6.67258	3.971	733	4.34492	2.6131	802	4.96598	2.77688
ENSG00000141338	ABCA8	17[-]68867292-68955392	8	0.044138	0.024424	0	0	0	17	0.106152	0.060433	20	0.11771	0.070052	17	0.087088	0.052376	2	0.012265	0.006858
ENSG00000154258	ABCA9	17[-]68974488-69061064	0	0	0	0	0	0	0	0	0	2	0.010515	0.006258	0	0	0	0	0	0
ENSG00000085563	ABCB1	7[-]87503633-87713323	8	0.051904	0.028722	35	0.244211	0.135061	20	0.149763	0.085261	14	0.096276	0.057296	8	0.054419	0.032728	4	0.029894	0.016716
ENSG00000135776	ABCB10	1[-]229516582-229558695	40	0.328118	0.181566	96	0.830044	0.459056	96	0.899811	0.512267	37	0.326731	0.194445	44	0.371166	0.223225	73	0.675556	0.377758
ENSG00000073734	ABCB11	2[-]168922938-169031322	0	0	0	0	0	0	0	0	0	0	0	0	0	0	0	0	0	0
ENSG00000005471	ABCB4	7[-]87401697-87480435	0	0	0	0	0	0	0	0	0	0	0	0	0	0	0	0	0	0
ENSG00000004846	ABCB5	7[+]20615207-20777038	2	0.011085	0.006134	0	0	0	0	0	0	12	0.067453	0.040143	3	0.016807	0.010108	10	0.059032	0.03301
ENSG00000115657	ABCB6	2[-]219209768-219218990	1509	17.8618	9.88392	1933	23.3581	12.9182	1480	19.5917	11.1537	726	9.77163	5.81531	1212	14.4742	8.70498	1669	20.9543	11.7172
ENSG00000131269	ABCB7	X[-]75053172-75156732	50	0.911728	0.50451	73	1.02559	0.567202	43	1.06811	0.608079	33	0.461263	0.274508	29	0.382604	0.230104	39	0.779387	0.435819
ENSG00000197150	ABCB8	7[+]151028422-151047782	5175	60.9893	33.7488	5203	63.1385	34.9188	4112	57.0642	32.487	2131	30.8371	18.3518	2899	45.6314	27.4434	2437	38.3269	21.4317
ENSG00000150967	ABCB9	12[-]122920951-122981649	2031	13.7717	7.62067	2310	16.4752	9.1116	1992	15.5617	8.85933	1380	11.3447	6.75149	1787	15.3518	9.23282	1610	15.808	8.83952
ENSG00000103222	ABCC1	16[+]15949577-16143074	5931	29.3291	16.2295	5288	27.1804	15.0321	4173	23.4264	13.3368	4122	22.0387	13.1157	4682	30.8001	18.5236	6483	43.8816	24.5377
ENSG00000124574	ABCC10	6[+]43427366-43450430	1905	12.3308	6.82334	1960	13.0624	7.22417	1410	10.2521	5.83659	989	7.02113	4.17843	1109	7.18311	4.32003	1492	10.6268	5.94231
ENSG00000121270	ABCC11	16[-]48166910-48247568	0	0	0	0	0	0	0	0	0	0	0	0	0	0	0	0	0	0
ENSG00000140798	ABCC12	16[-]48082973-48156018	0	0	0	0	0	0	0	0	0	0	0	0	0	0	0	0	0	0
ENSG00000023839	ABCC2	10[+]99782732-99852192	6	0.035975	0.019907	4	0.025129	0.013898	8	0.052113	0.029668	15	0.091604	0.054515	9	0.050699	0.030491	0	0	0
ENSG00000108846	ABCC3	17[+]50634777-50692252	2141	16.4412	9.09782	2161	17.9036	9.90158	1753	21.8436	12.4357	1528	19.8284	11.8003	2229	16.5734	9.96747	2559	21.1038	11.8008
ENSG00000125257	ABCC4	13[-]95019829-95301446	89	0.489046	0.270616	118	0.69749	0.385747	180	1.15296	0.656386	46	0.287613	0.171165	66	0.367709	0.221146	122	0.763889	0.427152
ENSG00000114770	ABCC5	3[-]183919934-184018015	314	3.39017	1.87597	261	2.5897	1.43223	297	2.79485	1.59112	201	2.60332	1.5493	181	1.22112	0.734402	257	2.91177	1.62821
ENSG00000091262	ABCC6	16[-]16148928-16223522	26	0.199987	0.110664	36	0.509516	0.281788	22	0.13263	0.075507	12	0.35017	0.208394	12	0.065154	0.039185	9	0.061875	0.0346
ENSG00000006071	ABCC8	11[-]17392885-17476845	0	0	0	0	0	0	0	0	0	0	0	0	0	0	0	0	0	0
ENSG00000069431	ABCC9	12[-]21797401-21942529	22	0.08539	0.047251	24	0.093989	0.051981	38	0.165366	0.094144	4	0.016574	0.009864	9	0.034808	0.020934	10	0.039757	0.022231
ENSG00000101986	ABCD1	X[+]153724868-153744762	3993	35.5802	19.6885	3911	36.6547	20.2719	3216	32.4555	18.4771	3044	29.8132	17.7425	4273	39.9883	24.0495	4095	42.1553	23.5724
ENSG00000173208	ABCD2	12[-]39550033-39619751	0	0	0	0	0	0	0	0	0	0	0	0	0	0	0	0	0	0
ENSG00000117528	ABCD3	1[+]94418455-94518663	89	1.53001	0.846637	172	2.5105	1.38843	145	2.4179	1.37653	122	2.86123	1.70278	99	1.41061	0.84836	126	2.43	1.35881
ENSG00000119688	ABCD4	14[-]74285423-74303056	1162	20.4296	11.3049	1067	21.3766	11.8223	944	18.5708	10.5725	863	17.65	10.5039	728	13.2348	7.95961	1046	21.422	11.9788
ENSG00000164163	ABCE1	4[+]145097932-145129179	173	1.42107	0.78636	275	2.34836	1.29876	394	3.88769	2.21328	226	1.98661	1.18228	279	2.65572	1.59719	481	5.39631	3.01751
ENSG00000204574	ABCF1	6[+]30571376-30597179	4930	63.6397	35.2154	4060	54.7604	30.2852	3547	50.9229	28.9906	5907	99.2404	59.0602	3676	49.0515	29.5003	5479	80.0527	44.7639
ENSG00000033050	ABCF2	7[-]151207837-151227230	7736	75.6953	41.8865	5945	58.9334	32.5931	5520	61.6206	35.081	6396	68.1231	40.5416	3876	37.8961	22.7913	6491	71.2117	39.8202
ENSG00000161204	ABCF3	3[+]184186023-184194007	6374	84.4098	46.7086	5996	82.4582	45.6035	5003	72.109	41.0521	6013	85.6199	50.9543	6687	88.54	53.2492	6899	98.5541	55.1096
ENSG00000160179	ABCG1	21[+]42199689-42297244	14	0.148335	0.082082	22	0.230352	0.127396	13	0.126885	0.072237	0	0	0	0	0	0	3	0.032238	0.018027
ENSG00000118777	ABCG2	4[-]88090264-88231322	8	0.057527	0.031833	30	0.521211	0.288255	8	0.067107	0.038204	4	0.027024	0.016083	6	0.042691	0.025675	28	0.225283	0.125974
ENSG00000172350	ABCG4	11[+]119149012-119162653	60	0.500898	0.277175	62	0.539133	0.298167	54	0.508651	0.289578	34	0.297836	0.177249	69	0.581419	0.349674	49	0.448764	0.25094
ENSG00000138075	ABCG5	2[-]43812472-43838865	0	0	0	0	0	0	4	0.047953	0.0273	0	0	0	0	0	0	0	0	0
ENSG00000143921	ABCG8	2[+]43838964-43878466	0	0	0	0	0	0	0	0	0	0	0	0	0	0	0	0	0	0
ENSG00000143994	ABHD1	2[+]27123789-27130812	8	0.158142	0.087509	4	0.083924	0.046414	6	0.154345	0.087869	3	0.05352	0.031851	2	0.033422	0.020101	2	0.028371	0.015865
ENSG00000144827	ABHD10	3[+]111979010-111993363	213	3.28621	1.81845	159	3.03165	1.67666	126	2.75855	1.57046	100	1.32472	0.78837	103	1.36933	0.823533	347	4.81703	2.69359
ENSG00000106077	ABHD11	7[-]73736094-73738867	1677	50.8239	28.1237	1753	54.4904	30.1359	1583	54.3117	30.9199	2192	64.2185	38.2178	1691	50.9445	30.6388	1656	52.4209	29.3128
ENSG00000100997	ABHD12	20[-]25294743-25390983	13754	297.234	164.476	13891	311.767	172.423	11300	275.006	156.562	8120	139.596	83.0767	6545	140.172	84.3013	8124	145.513	81.3682
ENSG00000131969	ABHD12B	14[+]50872160-50904970	0	0	0	0	0	0	0	0	0	4	0.080475	0.047893	0	0	0	0	0	0
ENSG00000139826	ABHD13	13[+]108218379-108234255	361	2.17301	1.20245	443	2.77168	1.53288	224	1.5205	0.865628	176	1.13084	0.672988	94	0.570855	0.343321	234	1.56176	0.873309
ENSG00000248487	ABHD14A	3[+]51971426-51981199	1171	35.8885	19.8591	1131	35.9467	19.8803	1415	48.8339	27.8014	1976	65.1342	38.7628	2486	77.0107	46.3154	2023	75.3291	42.1226
ENSG00000114786	ABHD14A-ACY1	3[+]51974706-51989183	840	19.1597	10.6022	1349	30.4489	16.8398	641	15.5449	8.8498	1166	19.6605	11.7004	868	17.873	10.7491	1125	21.4808	12.0116
ENSG00000114779	ABHD14B	3[-]51968510-51983409	612	10.8012	5.97693	701	13.9753	7.72902	823	17.2383	9.81386	378	7.75985	4.61806	1450	26.625	16.0127	407	8.05945	4.50669
ENSG00000168792	ABHD15	17[-]29560547-29567137	871	7.80918	4.32126	815	7.58192	4.19318	668	6.7582	3.84748	706	6.74867	4.01628	642	5.81957	3.49997	831	8.26354	4.62081
ENSG00000204427	ABHD16A	6[-]31686949-31703444	4787	79.2836	43.8721	4491	75.2256	41.6035	4008	74.1346	42.2052	1829	32.3464	19.25	2369	40.1022	24.118	2271	40.846	22.8403
ENSG00000183260	ABHD16B	20[+]63861498-63862988	375	8.09219	4.47786	356	7.97283	4.40937	357	8.69358	4.9493	358	8.2554	4.91297	444	9.69615	5.83141	501	11.9946	6.70714
ENSG00000129968	ABHD17A	19[-]1876810-1885547	13967	267.051	147.774	15014	295.034	163.169	14102	301.235	171.495	18347	372.163	221.483	30842	598.2	359.766	17698	389.285	217.68
ENSG00000107362	ABHD17B	9[-]71862452-71910931	26	0.452893	0.250611	56	1.01848	0.563272	52	1.13772	0.647709	8	0.097251	0.057876	20	0.248258	0.149306	34	0.69721	0.389866
ENSG00000136379	ABHD17C	15[+]80679684-80755621	169	2.29072	1.26758	197	2.7749	1.53466	180	2.75608	1.56905	137	1.98651	1.18222	201	2.75423	1.65644	236	3.56088	1.99117
ENSG00000164074	ABHD18	4[+]127965306-128039711	43	0.504587	0.279216	34	0.5494	0.303845	25	0.341281	0.194293	38	0.545251	0.324491	28	0.418525	0.251707	42	0.528108	0.295308
ENSG00000140526	ABHD2	15[+]89087459-89202360	524	1.9316	1.06886	651	2.50383	1.38474	638	2.68387	1.52794	566	2.23722	1.33142	542	2.04166	1.22789	371	1.56736	0.876438
ENSG00000158201	ABHD3	18[-]21650897-21704805	78	1.29975	0.719222	68	1.75551	0.970884	37	0.659286	0.375335	11	0.179926	0.107078	52	0.93637	0.563146	65	1.35651	0.758534
ENSG00000100439	ABHD4	14[+]22598237-22613215	1421	13.9396	7.71356	1268	12.9556	7.16511	1167	12.6249	7.18744	1127	12.0074	7.1459	1092	11.302	6.79721	1229	13.763	7.69602
ENSG00000011198	ABHD5	3[+]43690113-43719049	225	4.49761	2.48878	201	4.07892	2.25584	165	3.93117	2.23804	120	2.70105	1.60746	112	2.26662	1.36318	189	4.04384	2.26124
ENSG00000163686	ABHD6	3[+]58237506-58294734	473	6.60297	3.65379	385	5.56036	3.07515	386	5.7274	3.26064	500	7.21386	4.29313	458	6.16072	3.70515	566	8.28095	4.63055
ENSG00000127220	ABHD8	19[-]17292131-17310236	4799	76.1474	42.1366	5061	86.6176	47.9039	4314	78.0749	44.4484	3602	59.7366	35.5506	4402	68.7252	41.3324	3965	73.0032	40.822
ENSG00000136754	ABI1	10[-]26746593-26861087	164	1.43086	0.791775	250	2.72289	1.50589	219	2.25885	1.28598	236	3.29389	1.96027	212	1.95389	1.1751	251	2.53764	1.419
ENSG00000138443	ABI2	2[+]203328219-203447723	324	3.78975	2.09708	513	4.08526	2.25935	467	2.67636	1.52367	418	3.29984	1.96381	261	3.34865	2.01393	345	4.02608	2.25131
ENSG00000108798	ABI3	17[+]49210227-49223225	552	8.61369	4.76644	560	9.76649	5.40136	466	8.04433	4.57968	3225	57.5906	34.2734	4304	73.5067	44.208	2946	56.4468	31.564
ENSG00000154175	ABI3BP	3[-]100749156-100993515	52	0.366166	0.20262	96	0.900021	0.497757	120	0.877743	0.499703	24	0.304272	0.181079	16	0.384819	0.231436	4	0.017758	0.00993
ENSG00000097007	ABL1	9[+]130713946-130887675	8741	49.552	27.4199	7996	46.8107	25.8887	6108	38.9117	22.1526	6885	42.1329	25.0742	6893	39.6293	23.8336	8791	55.1062	30.8143
ENSG00000143322	ABL2	1[-]179099327-179229684	251	0.833768	0.461371	160	0.934345	0.51674	218	1.83016	1.04192	128	0.49703	0.295794	150	0.469306	0.282248	278	2.56324	1.43331
ENSG00000099204	ABLIM1	10[-]114431113-114685003	16	0.066426	0.036757	10	0.043469	0.02404	26	0.119719	0.068157	72	0.331723	0.197416	64	0.278213	0.167321	32	0.146919	0.082155
ENSG00000163995	ABLIM2	4[-]7965312-8158832	50	0.477063	0.263986	30	0.355682	0.19671	22	0.222427	0.126629	0	0	0	5	0.054734	0.032918	9	0.091759	0.05131
ENSG00000173210	ABLIM3	5[+]149141483-149260542	1366	10.6139	5.87329	1249	10.098	5.58467	1062	9.43479	5.37127	1617	16.2588	9.67599	1449	11.3268	6.81212	1624	14.7171	8.22951
ENSG00000175164	ABO	9[-]133255176-133275214	0	0	0	0	0	0	0	0	0	0	0	0	0	0	0	0	0	0
ENSG00000159842	ABR	17[-]1003518-1229004	3965	31.3254	17.3341	3376	25.7642	14.2489	3027	26.8027	15.2589	4528	38.9713	23.1927	3949	31.8403	19.1492	5031	43.7797	24.4808
ENSG00000174429	ABRA	8[-]106759483-106770245	0	0	0	0	0	0	0	0	0	0	0	0	0	0	0	0	0	0
ENSG00000146386	ABRACL	6[+]139028682-139043302	639	24.3998	13.5018	499	19.7648	10.9309	526	22.6438	12.8913	417	16.9588	10.0925	325	12.5115	7.5246	480	20.2951	11.3486
ENSG00000146109	ABT1	6[+]26596952-26600744	5835	63.7863	35.2965	5976	67.7977	37.4955	4946	61.0401	34.7504	4359	50.8387	30.2553	4970	54.9173	33.028	4359	52.8277	29.5402
ENSG00000114626	ABTB1	3[+]127672935-127680920	2017	33.9627	18.7935	2180	38.0721	21.0558	2025	38.487	21.9109	1197	22.9732	13.6719	2047	35.5187	21.3615	1448	27.6725	15.4739
ENSG00000166016	ABTB2	11[-]34150988-34358008	489	3.21841	1.78093	471	3.21762	1.7795	298	2.21123	1.25886	234	1.63912	0.975477	200	1.33077	0.800344	303	2.20825	1.23481
ENSG00000283208	AC001226.2	13[+]76992078-77129589	0	0	0	0	0	0	2	0.039034	0.022222	0	0	0	0	0	0	0	0	0
ENSG00000273171	AC002094.3	17[-]28364288-28368012	0	0	0	0	0	0	17	0.716899	0.408134	0	0	0	0	0	0	0	0	0
ENSG00000283758	AC002115.2	19[+]35586260-35587296	0	0	0	0	0	0	0	0	0	0	0	0	0	0	0	0	0	0
ENSG00000260869	AC002310.4	16[-]30534227-30558279	1	0.020426	0.011303	1	0.003013	0.001667	4	0.326018	0.185603	0	0	0	1	0.002568	0.001544	0	0	0
ENSG00000261459	AC002310.5	16[-]30525923-30534852	0	0	0	7	0.141307	0.07815	9	0.212064	0.120729	0	0	0	5	0.104858	0.063063	2	0.043756	0.024468
ENSG00000236197	AC002429.2	7[-]95036536-95214332	0	0	0	0	0	0	0	0	0	0	0	0	0	0	0	0	0	0
ENSG00000268193	AC002985.1	19[-]18907013-18934397	71	3.39713	1.87982	111	5.52839	3.05748	121	6.51991	3.71182	94	4.7922	2.85194	91	4.41057	2.65258	82	4.36462	2.44061
ENSG00000257767	AC002996.1	12[+]111753890-111791418	0	0	0	0	0	0	8	0.354213	0.201655	0	0	0	4	0.163613	0.098399	5	0.196231	0.109729
ENSG00000256060	AC003002.1	19[+]57363511-57365353	722	31.1697	17.2479	512	22.9821	12.7102	571	28.3609	16.146	283	13.1422	7.82124	153	6.73649	4.05142	557	26.7934	14.9823
ENSG00000268133	AC003002.2	19[+]57363566-57398584	0	0	0	0	0	0	0	0	0	0	0	0	0	0	0	0	0	0
ENSG00000268533	AC003002.3	19[+]57394183-57438457	261	16.1824	8.95463	249	16.0426	8.87237	236	16.5104	9.39949	277	18.3489	10.9198	311	19.5252	11.7427	216	14.8705	8.31528
ENSG00000269533	AC003002.4	19[+]57389884-57419994	0	0	0	2	0.064207	0.03551	1	0.017637	0.010041	1	0.010704	0.00637	0	0	0	0	0	0
ENSG00000268107	AC003005.1	19[+]57487718-57505381	0	0	0	0	0	0	0	0	0	1	0.027423	0.01632	0	0	0	0	0	0
ENSG00000269026	AC003006.1	19[+]57682045-57753575	0	0	0	0	0	0	0	0	0	4	0.224152	0.133398	0	0	0	0	0	0
ENSG00000262302	AC003688.1	17[-]7246829-7262089	29	1.90642	1.05493	12	0.779216	0.430945	13	0.967584	0.550851	12	0.847788	0.504538	16	1.06448	0.640191	18	1.27051	0.710444
ENSG00000268163	AC004076.1	19[-]57437970-57477503	0	0	0	0	0	0	0	0	0	0	0	0	0	0	0	1	0.043432	0.024286
ENSG00000257184	AC004080.3	7[-]27163535-27180013	0	0	0	0	0	0	0	0	0	0	0	0	0	0	0	0	0	0
ENSG00000267618	AC004223.3	17[-]35011349-35121493	8	0.252181	0.139546	14	0.550935	0.304694	2	0.074683	0.042518	12	0.526119	0.313105	7	0.2672	0.160698	3	0.059272	0.033144
ENSG00000270168	AC004233.2	16[+]2988256-3002016	2	0.026345	0.014578	0	0	0	0	0	0	0	0	0	7	0.100204	0.060264	0	0	0
ENSG00000250424	AC004691.2	7[+]30852273-30923812	0	0	0	0	0	0	0	0	0	0	0	0	0	0	0	0	0	0
ENSG00000282936	AC004706.4	17[-]6636780-6640316	1	0.003764	0.002083	2	0.018902	0.010454	1	0.006648	0.003785	8	0.077269	0.045984	2	0.016445	0.00989	7	0.061651	0.034474
ENSG00000269881	AC004754.1	16[+]249547-269943	36	0.517722	0.286485	41	0.601959	0.332914	19	0.293876	0.167305	8	0.108886	0.064801	18	0.250862	0.150872	8	0.118901	0.066487
ENSG00000266076	AC004805.1	17[-]65538102-65641033	0	0	0	0	0	0	0	0	0	0	0	0	0	0	0	0	0	0
ENSG00000249590	AC004832.3	22[+]30409255-30428990	18	0.749873	0.414947	25	1.128	0.623839	31	1.46215	0.832412	17	0.6891	0.410099	15	0.60886	0.366177	3	0.099542	0.055662
ENSG00000284292	AC004922.1	7[+]99325879-99394653	2396	32.0841	17.7539	4473	62.0843	34.3357	1972	29.7845	16.9565	885	12.7412	7.58255	557	7.55295	4.54245	1750	26.1557	14.6258
ENSG00000248751	AC004997.1	22[-]30285238-30299482	275	4.67225	2.58542	275	4.98437	2.7566	209	4.13951	2.35664	211	3.69148	2.19688	249	4.25045	2.55628	370	7.08058	3.95932
ENSG00000272647	AC005020.2	7[+]99558695-99607810	91	3.53287	1.95494	11	0.417221	0.230744	18	0.794187	0.452135	21	0.840201	0.500022	24	0.922639	0.554889	53	2.28107	1.27553
ENSG00000281039	AC005154.6	7[-]30497077-30550761	2	0.055008	0.030439	0	0	0	1	0.044458	0.02531	0	0	0	0	0	0	2	0.077619	0.043403
ENSG00000273734	AC005258.1	19[+]2269525-2341172	18	0.450906	0.249511	16	0.398009	0.220119	21	0.598321	0.340627	0	0	0	14	0.354852	0.213413	0	0	0
ENSG00000251537	AC005324.3	17[-]15571491-15651653	163	0.951964	0.526775	6	0.031968	0.01768	196	1.2924	0.735771	240	1.49424	0.889257	167	0.987063	0.593634	0	0	0
ENSG00000255104	AC005324.4	17[+]15699692-15744778	0	0	0	0	0	0	0	0	0	0	0	0	0	0	0	0	0	0
ENSG00000258653	AC005520.1	14[+]73851971-73932278	1	0.006293	0.003482	2	0.0115	0.00636	10	0.096863	0.055145	6	0.053427	0.031796	0	0	0	1	0.008104	0.004532
ENSG00000262633	AC005670.2	17[+]46923133-47047154	0	0	0	0	0	0	0	0	0	0	0	0	0	0	0	0	0	0
ENSG00000266202	AC005697.1	17[-]27798806-27893365	0	0	0	0	0	0	0	0	0	0	0	0	0	0	0	0	0	0
ENSG00000267318	AC005702.2	17[+]59940908-59973101	0	0	0	0	0	0	1	0.035054	0.019956	5	0.305766	0.181968	0	0	0	3	0.222713	0.124537
ENSG00000258472	AC005726.2	17[-]28455752-28614197	25	0.374425	0.20719	14	0.218567	0.120879	44	0.760007	0.432676	27	0.439036	0.26128	10	0.141143	0.084886	27	0.461535	0.258081
ENSG00000267545	AC005779.2	19[+]45179822-45202444	1	0.038649	0.021387	3	0.142354	0.078729	0	0	0	0	0	0	0	0	0	2	0.101035	0.056497
ENSG00000272921	AC005832.4	12[+]4604944-4662643	0	0	0	0	0	0	0	0	0	0	0	0	0	0	0	4	0.157452	0.088044
ENSG00000151079	AC005833.1	12[+]4809176-4813412	0	0	0	0	0	0	0	0	0	0	0	0	0	0	0	2	0.016856	0.009425
ENSG00000255639	AC005833.3	12[+]4669741-4744581	0	0	0	0	0	0	0	0	0	0	0	0	0	0	0	0	0	0
ENSG00000267168	AC005837.2	17[+]76732978-76738522	0	0	0	0	0	0	0	0	0	1	0.008299	0.004939	5	0.281006	0.169001	0	0	0
ENSG00000283297	AC005841.2	12[-]2849039-2857083	0	0	0	0	0	0	4	0.124628	0.070951	4	0.111293	0.066233	0	0	0	2	0.054071	0.030236
ENSG00000255595	AC005885.1	12[+]126191509-126360908	0	0	0	0	0	0	0	0	0	0	0	0	0	0	0	0	0	0
ENSG00000267059	AC005943.1	19[-]1578339-1605445	2316	74.9402	41.4686	1882	63.2092	34.9578	2626	95.958	54.6294	1834	63.3302	37.6892	2249	73.5704	44.2463	155	5.55349	3.1054
ENSG00000264324	AC006030.1	2[-]74211604-74363377	0	0	0	0	0	0	0	0	0	0	0	0	0	0	0	0	0	0
ENSG00000243696	AC006254.1	3[-]52813282-52835729	35	0.198885	0.110054	27	0.160404	0.088711	46	0.296036	0.168535	23	0.134837	0.080245	40	0.226998	0.13652	26	0.161721	0.090432
ENSG00000261873	AC006269.1	17[-]55448433-55511444	0	0	0	0	0	0	0	0	0	0	0	0	0	0	0	0	0	0
ENSG00000268643	AC006486.1	19[-]42234583-42255132	1304	66.7687	36.9469	78	4.12924	2.28367	1079	62.3319	35.4859	102	5.54553	3.30027	956	49.4742	29.7545	140	7.9463	4.44342
ENSG00000267001	AC006538.2	19[-]2717769-2740048	22	1.30802	0.723802	23	1.39837	0.773371	0	0	0	0	0	0	25	1.49853	0.901238	0	0	0
ENSG00000281593	AC006978.2	7[+]30362400-30412502	0	0	0	0	0	0	0	0	0	0	0	0	0	0	0	0	0	0
ENSG00000258881	AC007040.2	2[-]70939318-70995336	111	2.3474	1.29895	85	2.7153	1.5017	77	2.41141	1.37283	223	4.27909	2.54658	125	1.9437	1.16897	217	3.54175	1.98048
ENSG00000268173	AC007192.1	19[+]18153158-18178117	0	0	0	543	3.54225	1.95904	184	1.30108	0.740709	0	0	0	0	0	0	404	2.81845	1.57602
ENSG00000283809	AC007326.4	22[+]18906238-18947732	1	0.004174	0.00231	13	0.247833	0.137064	9	0.177907	0.101284	0	0	0	227	4.4438	2.67256	187	3.99465	2.23373
ENSG00000259164	AC007375.2	14[+]77098311-77225462	1	0.010326	0.005714	0	0	0	0	0	0	0	0	0	0	0	0	0	0	0
ENSG00000277971	AC007731.5	22[-]20429241-20446620	555	27.9524	15.4676	6	0.281945	0.15593	567	32.2548	18.3628	167	8.94987	5.32627	780	39.6905	23.8704	713	39.8198	22.2665
ENSG00000277639	AC007906.2	16[-]53042745-53052849	95	1.80544	0.999051	58	1.13486	0.627633	78	1.66893	0.950131	134	2.72445	1.62138	49	0.94226	0.566689	126	2.65756	1.48605
ENSG00000267140	AC007998.2	18[-]35443871-35497940	4	0.26665	0.147552	13	0.95349	0.527327	8	0.615814	0.350586	3	0.211963	0.126144	6	0.396559	0.238497	9	0.704705	0.394058
ENSG00000276087	AC008073.3	2[+]24124366-24190436	0	0	0	0	0	0	0	0	0	0	0	0	0	0	0	0	0	0
ENSG00000278646	AC008162.2	X[-]120877496-120878924	0	0	0	0	0	0	0	0	0	0	0	0	0	0	0	0	0	0
ENSG00000268465	AC008403.1	19[+]48465837-48472431	0	0	0	0	0	0	3	0.242463	0.138036	0	0	0	3	0.157393	0.094658	2	0.159456	0.089165
ENSG00000267477	AC008481.3	19[-]11466240-11505698	2	0.085185	0.047137	9	0.395987	0.219	0	0	0	0	0	0	0	0	0	5	0.213241	0.119241
ENSG00000268797	AC008537.1	19[+]40801297-40898282	0	0	0	0	0	0	1	0.03499	0.01992	0	0	0	0	0	0	0	0	0
ENSG00000253251	AC008560.1	5[+]65624765-65630891	57	1.03395	0.572142	30	0.566676	0.3134	32	0.640896	0.364865	31	0.594459	0.353775	21	0.377079	0.226781	63	1.2657	0.707753
ENSG00000258864	AC008575.1	5[+]112827213-112867582	0	0	0	0	0	0	0	0	0	0	0	0	0	0	0	0	0	0
ENSG00000272869	AC008575.2	5[+]112861295-112892951	5	0.097138	0.053752	8	0.144064	0.079675	1	0.000221	0.000126	1	0.00598	0.003559	0	0	0	1	0.005676	0.003174
ENSG00000267335	AC008687.1	19[-]49022953-49036895	25	1.10284	0.61026	60	2.64696	1.4639	57	2.71089	1.54332	29	1.35091	0.803959	46	2.01805	1.21368	24	1.21464	0.679202
ENSG00000268655	AC008687.4	19[-]49017496-49020523	14	0.303268	0.167815	12	0.263589	0.145778	10	0.243589	0.138677	13	0.282629	0.168199	4	0.084335	0.05072	17	0.398135	0.22263
ENSG00000283663	AC008687.8	19[-]49055793-49065076	34	0.612922	0.339164	0	0	0	3	0.05061	0.028813	0	0	0	7	0.1167	0.070185	1	0.015554	0.008698
ENSG00000273217	AC008695.1	5[-]131425891-131796983	0	0	0	0	0	0	0	0	0	0	0	0	0	0	0	0	0	0
ENSG00000283567	AC008735.6	19[-]55463002-55464707	0	0	0	0	0	0	0	0	0	0	0	0	0	0	0	4	0.110183	0.061612
ENSG00000269403	AC008750.8	19[-]51350373-51368099	61	3.54034	1.95907	57	3.45793	1.91241	115	7.61729	4.33657	47	2.93126	1.74446	67	3.96956	2.38735	15	0.950168	0.531316
ENSG00000196826	AC008758.1	19[-]12461559-12551474	0	0	0	0	0	0	0	0	0	0	0	0	0	0	0	0	0	0
ENSG00000268744	AC008758.4	19[-]12379189-12401274	8	0.099368	0.054986	0	0	0	0	0	0	0	0	0	0	0	0	0	0	0
ENSG00000268870	AC008758.5	19[-]12391949-12441082	0	0	0	0	0	0	0	0	0	0	0	0	0	0	0	0	0	0
ENSG00000269755	AC008758.6	19[-]12433103-12484816	2	0.10955	0.06062	0	0	0	0	0	0	0	0	0	0	0	0	0	0	0
ENSG00000268400	AC008763.2	19[+]7629796-7643048	20	0.858094	0.474831	1	0.022425	0.012402	14	0.645615	0.367552	4	0.205543	0.122323	7	0.271947	0.163553	7	0.361262	0.202011
ENSG00000269711	AC008763.3	19[+]7678501-7682854	1	0.036305	0.02009	0	0	0	0	0	0	0	0	0	0	0	0	0	0	0
ENSG00000141979	AC008764.1	19[-]16479067-16628204	18	0.215827	0.119429	0	0	0	0	0	0	3	0.034499	0.020531	6	0.073883	0.044434	7	0.091133	0.05096
ENSG00000268790	AC008764.4	19[-]16577649-16660115	37	2.44779	1.3545	2	0.229796	0.127088	7	0.398311	0.22676	32	2.13908	1.27302	2	0.213961	0.128679	0	0	0
ENSG00000257355	AC008770.2	19[-]12017888-12052967	0	0	0	0	0	0	0	0	0	0	0	0	0	0	0	0	0	0
ENSG00000267179	AC008770.3	19[+]11925075-11979290	0	0	0	0	0	0	0	0	0	0	0	0	0	0	0	0	0	0
ENSG00000267952	AC008878.1	19[+]7507082-7519526	4	0.289682	0.160297	5	0.40256	0.222636	4	0.32158	0.183077	12	1.0334	0.615	32	2.68364	1.61398	8	0.694034	0.38809
ENSG00000268614	AC008878.2	19[+]7533595-7540059	10	0.317232	0.175542	0	0	0	24	0.901085	0.512992	1	0.006526	0.003884	1	0.004874	0.002931	0	0	0
ENSG00000268861	AC008878.3	19[+]7382834-7472477	169	1.09519	0.606027	135	0.910313	0.503448	64	0.463759	0.26402	346	2.40143	1.42914	241	1.5852	0.953361	379	2.73199	1.52768
ENSG00000268083	AC008982.1	19[-]38817471-38840178	13	0.54201	0.299925	0	0	0	1	0.064165	0.03653	0	0	0	15	0.622787	0.374553	26	0.938302	0.52468
ENSG00000271824	AC009014.1	5[-]136191468-136193134	0	0	0	0	0	0	0	0	0	0	0	0	0	0	0	0	0	0
ENSG00000277669	AC009086.2	16[+]29663279-29695144	0	0	0	0	0	0	0	0	0	0	0	0	0	0	0	0	0	0
ENSG00000260300	AC009119.2	16[+]83908132-83951445	1	0.003465	0.001917	4	0.121279	0.067073	0	0	0	1	0.000154	9.2e-05	1	4.3e-05	2.6e-05	1	0.001452	0.000812
ENSG00000283755	AC009122.1	16[-]75714224-75726442	0	0	0	0	0	0	0	0	0	0	0	0	0	0	0	0	0	0
ENSG00000280893	AC009133.6	16[+]29812261-29820092	31	0.438217	0.24249	102	1.5129	0.836711	59	0.940212	0.535268	171	2.60412	1.54977	250	3.6215	2.17802	196	3.11499	1.74184
ENSG00000260092	AC009163.2	16[-]75528532-75545428	2	0.016893	0.009348	0	0	0	0	0	0	0	0	0	0	0	0	0	0	0
ENSG00000261717	AC009163.4	16[-]75412684-75464706	0	0	0	1	0.001162	0.000643	3	0.182643	0.10398	4	0.538761	0.320629	4	0.245838	0.14785	6	0.364809	0.203994
ENSG00000278500	AC009336.2	2[+]176151085-176173097	17	0.148213	0.082014	26	0.243506	0.134671	11	0.113558	0.064649	22	0.210329	0.125171	9	0.077707	0.046734	56	0.562954	0.314793
ENSG00000284479	AC009477.2	2[+]131035092-131035262	0	0	0	0	0	0	0	0	0	0	0	0	0	0	0	0	0	0
ENSG00000260729	AC009690.1	15[-]72284727-72375981	23	0.169226	0.093642	30	0.225636	0.124788	28	0.227759	0.129664	39	0.300486	0.178826	19	0.141205	0.084923	25	0.198829	0.111181
ENSG00000273025	AC009690.3	15[-]72266746-72319946	4	0.06425	0.035553	0	0	0	0	0	0	0	0	0	0	0	0	1	0.008324	0.004655
ENSG00000258311	AC009779.3	12[+]55716036-55724703	345	7.46986	4.13349	277	3.33819	1.84618	316	7.59389	4.32324	274	4.17118	2.48236	174	4.84798	2.91565	289	3.67281	2.05377
ENSG00000256646	AC010132.3	7[-]42909273-42932174	349	4.76149	2.6348	0	0	0	361	5.45658	3.10646	1	0.01214	0.007225	4	0.090373	0.054352	9	0.235952	0.13194
ENSG00000250803	AC010255.3	5[+]122129622-122183949	0	0	0	0	0	0	2	0.041125	0.023413	0	0	0	0	0	0	0	0	0
ENSG00000269035	AC010319.2	19[-]17436611-17460804	0	0	0	0	0	0	0	0	0	0	0	0	0	0	0	0	0	0
ENSG00000167774	AC010323.1	19[-]8308283-8321379	457	25.5881	14.1593	213	12.3646	6.83822	439	27.7341	15.7892	197	11.7587	6.99784	42	2.36787	1.42407	214	13.2578	7.4135
ENSG00000261341	AC010325.1	19[-]50776141-50793142	24	1.84995	1.02368	28	2.32669	1.28677	20	1.81286	1.03207	41	3.74906	2.23115	34	2.82851	1.70111	16	1.4486	0.81003
ENSG00000269476	AC010326.2	19[-]57876765-57916591	1	0.029085	0.016095	0	0	0	0	0	0	5	0.164778	0.098063	0	0	0	7	0.21275	0.118965
ENSG00000267110	AC010327.1	19[-]55154757-55160671	9	0.285456	0.157959	0	0	0	0	0	0	0	0	0	158	5.31418	3.19603	105	3.87506	2.16686
ENSG00000269242	AC010422.3	19[-]12643831-12648397	169	6.51612	3.60574	255	10.2046	5.64367	257	11.2003	6.3764	14	0.55064	0.327698	24	0.90926	0.546842	46	1.95827	1.09503
ENSG00000269590	AC010422.5	19[-]12664828-12669397	18	0.999357	0.553	8	0.430253	0.237951	13	0.766447	0.436342	9	0.485195	0.28875	8	0.448127	0.26951	9	0.528509	0.295532
ENSG00000269693	AC010422.6	19[-]12525720-12580975	7	0.037797	0.020915	13	0.069869	0.038641	5	0.030269	0.017232	0	0	0	0	0	0	6	0.03654	0.020432
ENSG00000269307	AC010463.1	19[+]17267418-17282966	0	0	0	0	0	0	48	1.4345	0.816669	0	0	0	0	0	0	0	0	0
ENSG00000283088	AC010487.3	19[-]52880663-52962768	0	0	0	0	0	0	0	0	0	0	0	0	0	0	0	0	0	0
ENSG00000268750	AC010522.1	19[+]57819719-57858941	28	1.33097	0.736503	36	1.85416	1.02544	17	1.00134	0.570066	55	3.44927	2.05274	14	0.749023	0.450473	27	1.42715	0.798034
ENSG00000131152	AC010531.1	16[-]87302876-87334273	31	1.03483	0.572631	41	1.41202	0.780916	55	2.10529	1.19856	23	0.799308	0.475686	24	0.808654	0.486336	74	2.77885	1.55388
ENSG00000260851	AC010542.3	16[-]66469844-66517202	0	0	0	0	0	0	0	0	0	0	0	0	0	0	0	0	0	0
ENSG00000260734	AC010547.4	16[-]71430262-71433376	0	0	0	0	0	0	0	0	0	0	0	0	0	0	0	0	0	0
ENSG00000261611	AC010547.5	16[-]71447600-71489311	18	0.157491	0.087149	30	0.272357	0.150627	47	0.465354	0.264929	8	0.074514	0.044345	30	0.25942	0.156019	41	0.391623	0.218988
ENSG00000269237	AC010615.4	19[+]21405159-21491266	0	0	0	0	0	0	0	0	0	0	0	0	0	0	0	0	0	0
ENSG00000268041	AC010616.1	19[-]41907705-41928516	0	0	0	26	0.414707	0.229354	24	0.415511	0.236552	7	0.114543	0.068167	18	0.268844	0.161687	12	0.195897	0.109542
ENSG00000269469	AC010619.1	19[+]49462752-49486231	2	0.068973	0.038166	2	0.06861	0.037945	2	0.068449	0.038968	3	0.143175	0.085207	1	0.039688	0.023869	2	0.071872	0.040189
ENSG00000269095	AC010646.1	19[-]17235940-17255448	0	0	0	0	0	0	3	0.17905	0.101934	5	0.280905	0.167173	0	0	0	0	0	0
ENSG00000230626	AC011005.1	7[+]129126518-129130793	13	0.326837	0.180857	9	0.228012	0.126102	9	0.244608	0.139256	4	0.08915	0.053055	5	0.120291	0.072345	0	0	0
ENSG00000266826	AC011195.2	17[-]58660424-58692018	0	0	0	0	0	0	0	0	0	0	0	0	0	0	0	0	0	0
ENSG00000248109	AC011346.1	5[+]148221650-148243580	0	0	0	0	0	0	0	0	0	0	0	0	0	0	0	0	0	0
ENSG00000258674	AC011448.1	19[+]19516227-19536076	915	26.9458	14.9106	766	23.4014	12.9421	1064	35.3865	20.1457	829	26.0442	15.4995	751	22.3557	13.445	652	21.2712	11.8945
ENSG00000269179	AC011452.1	19[-]49909501-49958391	2	0.076968	0.042591	3	0.163109	0.090208	3	0.128277	0.073029	3	0.162908	0.09695	1	0.048357	0.029083	5	0.254462	0.14229
ENSG00000269547	AC011455.3	19[-]38915404-38949855	11	0.170868	0.094551	0	0	0	87	1.61637	0.920209	0	0	0	0	0	0	0	0	0
ENSG00000255730	AC011462.1	19[+]41376757-41425001	18	0.290784	0.160907	0	0	0	0	0	0	0	0	0	0	0	0	7	0.126067	0.070494
ENSG00000269741	AC011473.4	19[-]50996018-51009581	0	0	0	0	0	0	0	0	0	0	0	0	0	0	0	0	0	0
ENSG00000267748	AC011479.1	19[+]38289151-38304910	0	0	0	4	0.195135	0.10792	0	0	0	1	0.054592	0.032489	0	0	0	0	0	0
ENSG00000167674	AC011498.1	19[+]4472287-4502211	8681	130.881	72.4239	7897	120.339	66.5533	6754	108.784	61.9315	9001	146.15	86.9769	8781	150.56	90.549	9854	170.774	95.4934
ENSG00000267385	AC011498.5	19[-]4528427-4540067	0	0	0	0	0	0	0	0	0	0	0	0	0	0	0	0	0	0
ENSG00000267157	AC011499.1	19[-]5784005-5785619	5	0.240169	0.132899	8	0.407285	0.225249	10	0.583681	0.332293	32	1.9015	1.13162	16	0.853103	0.513068	9	0.499029	0.279047
ENSG00000167807	AC011511.1	19[-]10305427-10316009	693	11.4712	6.34764	49	0.82726	0.457516	429	8.00444	4.55697	7	0.120269	0.071575	352	5.88335	3.53833	203	3.71177	2.07555
ENSG00000267303	AC011511.4	19[-]10315471-10320678	41	0.705873	0.390599	157	2.83389	1.56728	2409	47.543	27.0665	0	0	0	0	0	0	12	0.219194	0.122569
ENSG00000268434	AC011530.1	19[-]45779437-45785973	16	1.0249	0.567132	15	0.976048	0.539803	15	1.1253	0.640638	12	0.770189	0.458357	11	0.694484	0.417673	12	0.717229	0.401061
ENSG00000257046	AC011604.2	12[+]20815674-21090245	0	0	0	2	0.028273	0.015636	15	0.23385	0.133132	2	0.030302	0.018034	0	0	0	6	0.08042	0.044969
ENSG00000260537	AC012184.2	16[+]70299194-70372582	1410	21.6439	11.9768	51	0.948105	0.524349	55	0.947834	0.539607	1594	26.188	15.585	975	15.1203	9.09356	1729	29.4396	16.4621
ENSG00000267228	AC012254.2	18[-]47108188-47176345	0	0	0	0	0	0	43	1.06637	0.607089	0	0	0	0	0	0	0	0	0
ENSG00000267360	AC012309.1	19[-]37093019-37210512	0	0	0	1	0.033847	0.018719	0	0	0	1	0.046216	0.027504	1	0.001829	0.0011	0	0	0
ENSG00000273049	AC012531.3	12[+]53985845-54034888	0	0	0	0	0	0	0	0	0	0	0	0	13	0.540769	0.325226	0	0	0
ENSG00000258461	AC012651.1	15[+]42348103-42412317	4	0.032476	0.017971	10	0.078853	0.04361	8	0.074919	0.042652	2	0.017708	0.010539	4	0.033218	0.019978	6	0.055205	0.030869
ENSG00000184761	AC013269.1	2[-]130539095-130549883	0	0	0	0	0	0	0	0	0	0	0	0	0	0	0	0	0	0
ENSG00000284337	AC013271.1	2[+]109898432-109968557	12	0.111953	0.06195	0	0	0	9	0.101391	0.057723	7	0.075157	0.044727	11	0.111999	0.067358	0	0	0
ENSG00000279765	AC013394.1	15[+]92883413-92927330	225	9.01456	4.98826	210	8.74076	4.83408	104	4.68101	2.66493	103	4.38633	2.6104	104	4.20634	2.52975	43	1.91237	1.06936
ENSG00000226690	AC013470.2	7[+]12483344-12541270	0	0	0	0	0	0	0	0	0	0	0	0	0	0	0	0	0	0
ENSG00000266728	AC015688.5	17[+]27623364-27640777	6	0.350888	0.194166	0	0	0	0	0	0	0	0	0	0	0	0	0	0	0
ENSG00000284526	AC015802.6	17[-]76563710-76570544	225	1.27925	0.707882	253	1.49169	0.824977	245	1.57208	0.894994	216	1.31167	0.780603	246	1.41398	0.850387	228	1.43806	0.804137
ENSG00000266086	AC015813.2	17[-]57989038-58005253	27	1.22415	0.67739	8	0.362669	0.200574	24	1.22727	0.69869	0	0	0	9	0.3869	0.232687	12	0.562267	0.314409
ENSG00000273398	AC017083.4	2[-]68131238-68261230	4	0.04434	0.024536	1	0.010761	0.005951	46	0.726206	0.413433	2	0.022513	0.013398	3	0.035264	0.021208	3	0.040562	0.022682
ENSG00000262560	AC018512.1	15[-]43772617-43799133	0	0	0	2	0.023114	0.012783	2	0.022141	0.012605	0	0	0	1	0.011061	0.006652	0	0	0
ENSG00000256206	AC018523.2	11[-]14493783-14520344	2	0.04508	0.024945	12	0.309671	0.171263	24	0.700615	0.398864	9	0.240242	0.142974	8	0.18931	0.113854	4	0.097312	0.054415
ENSG00000278499	AC018554.3	16[-]60358455-60359480	0	0	0	0	0	0	0	0	0	0	0	0	0	0	0	0	0	0
ENSG00000275778	AC018630.6	12[-]10845849-11171598	114	2.26613	1.25398	70	1.44278	0.79793	17	0.368038	0.209526	21	0.440127	0.261929	24	0.475345	0.285879	39	0.863018	0.482583
ENSG00000272297	AC018709.1	4[-]186426546-186555328	0	0	0	0	0	0	0	0	0	0	0	0	0	0	0	0	0	0
ENSG00000268500	AC018755.2	19[-]51612091-51646889	1	0.01048	0.005799	0	0	0	3	0.039585	0.022536	0	0	0	3	0.048717	0.029299	9	0.163419	0.091381
ENSG00000283980	AC018761.5	19[+]12687998-12688422	0	0	0	0	0	0	0	0	0	1	0.025873	0.015398	1	0.04494	0.027027	6	0.503557	0.281579
ENSG00000283873	AC018793.1	11[-]4287499-4288083	0	0	0	0	0	0	0	0	0	0	0	0	0	0	0	0	0	0
ENSG00000284018	AC018793.2	11[+]4233288-4233872	0	0	0	0	0	0	0	0	0	0	0	0	0	0	0	0	0	0
ENSG00000284306	AC018793.3	11[-]4242056-4242640	2	0.099468	0.055041	0	0	0	0	0	0	0	0	0	0	0	0	0	0	0
ENSG00000284438	AC018793.4	11[-]4338660-4339244	0	0	0	0	0	0	0	0	0	0	0	0	0	0	0	0	0	0
ENSG00000284546	AC018793.5	11[+]4329865-4330449	0	0	0	0	0	0	0	0	0	0	0	0	0	0	0	0	0	0
ENSG00000283321	AC019117.3	7[+]17299295-17467234	0	0	0	0	0	0	0	0	0	0	0	0	0	0	0	0	0	0
ENSG00000260234	AC020636.2	3[-]150882997-150941743	0	0	0	0	0	0	0	0	0	0	0	0	0	0	0	0	0	0
ENSG00000142539	AC020909.1	19[+]50415799-50428409	0	0	0	0	0	0	9	0.238733	0.135912	5	0.126554	0.075315	0	0	0	4	0.112535	0.062928
ENSG00000213822	AC020914.1	19[+]51478622-51490952	0	0	0	0	0	0	0	0	0	0	0	0	0	0	0	0	0	0
ENSG00000142396	AC020915.1	19[+]58305319-58315663	3377	82.5851	45.699	1296	35.1246	19.4257	2732	78.4546	44.6646	3127	94.9745	56.5214	2778	77.8303	46.8083	3911	116.097	64.9194
ENSG00000267216	AC020915.2	19[+]58278966-58315197	15	0.111499	0.061699	50	0.394292	0.218063	58	0.494355	0.281439	113	0.91939	0.54715	36	0.272079	0.163632	97	0.814708	0.455569
ENSG00000283515	AC020915.6	19[+]58228914-58315183	35	0.363099	0.200923	817	9.00554	4.98051	1	0.008417	0.004792	4	0.07519	0.044747	0	0	0	2	0.030157	0.016863
ENSG00000267706	AC020922.1	19[-]55352301-55359516	0	0	0	0	0	0	0	0	0	0	0	0	0	0	0	0	0	0
ENSG00000284491	AC020934.3	19[+]12802072-12804303	0	0	0	1	0.079164	0.043781	0	0	0	0	0	0	0	0	0	2	0.155785	0.087112
ENSG00000283536	AC021072.1	12[+]53241889-53242723	0	0	0	0	0	0	0	0	0	0	0	0	0	0	0	0	0	0
ENSG00000283516	AC022167.5	16[+]8881634-8885351	0	0	0	0	0	0	0	0	0	0	0	0	0	0	0	0	0	0
ENSG00000257062	AC022335.1	12[+]21047179-21176895	2	0.060279	0.033356	1	0.027396	0.015152	0	0	0	0	0	0	0	0	0	0	0	0
ENSG00000272410	AC022384.1	3[+]10249372-10285796	45	0.5981	0.330963	29	0.379728	0.210008	40	0.565479	0.32193	47	0.645877	0.384376	17	0.230543	0.138652	62	0.879082	0.491566
ENSG00000272916	AC022400.6	10[-]73796514-73811651	496	4.26148	2.35811	282	1.73187	0.957808	209	1.31982	0.75138	273	3.64961	2.17197	370	2.25812	1.35807	305	2.22045	1.24163
ENSG00000258677	AC022826.2	8[-]73688691-73878854	0	0	0	0	0	0	0	0	0	0	0	0	0	0	0	0	0	0
ENSG00000257390	AC023055.1	12[-]55757275-55827546	343	6.34483	3.51095	2	0.037891	0.020956	4	0.145977	0.083106	224	4.26514	2.53828	126	2.27219	1.36653	277	5.5721	3.11581
ENSG00000267281	AC023509.3	12[-]53506691-53625979	16	0.322142	0.178259	5	0.102909	0.056914	7	0.154651	0.088044	113	2.41495	1.43719	24	0.477994	0.287472	7	0.136177	0.076148
ENSG00000166503	AC024270.1	15[-]83112738-83208018	233	0.773789	0.428181	362	1.17213	0.648247	299	1.11453	0.634506	337	1.23587	0.735491	275	0.922458	0.55478	549	1.80897	1.01154
ENSG00000267740	AC024592.3	19[-]5866171-5903787	876	36.8277	20.3789	929	35.4622	19.6123	938	43.0749	24.5228	1718	87.2121	51.9018	1575	77.5497	46.6395	1574	71.2357	39.8336
ENSG00000177359	AC024940.1	12[-]31111657-31206154	0	0	0	0	0	0	0	0	0	0	0	0	0	0	0	0	0	0
ENSG00000257921	AC025165.3	12[+]57773028-57787046	25	1.69365	0.937191	15	0.818079	0.452438	20	1.76683	1.00587	13	0.896222	0.533361	10	0.525143	0.315829	16	0.993028	0.555282
ENSG00000258052	AC025263.2	12[+]69801669-69855363	0	0	0	0	0	0	0	0	0	0	0	0	0	0	0	0	0	0
ENSG00000262621	AC025283.2	16[+]3365112-3479550	37	0.41047	0.227136	25	0.280944	0.155376	68	0.847164	0.482295	75	0.880116	0.523777	65	0.758392	0.456108	148	2.36058	1.31999
ENSG00000284484	AC025287.4	16[-]75660227-75677009	0	0	0	0	0	0	0	0	0	8	0.215524	0.128263	0	0	0	0	0	0
ENSG00000272899	AC025594.3	7[+]128866308-128872044	40	0.329836	0.182517	29	0.247565	0.136916	21	0.186935	0.106423	23	0.202549	0.120542	22	0.180979	0.108843	39	0.351034	0.196292
ENSG00000281938	AC026398.1	5[-]131807143-131994278	0	0	0	0	0	0	0	0	0	0	0	0	0	0	0	0	0	0
ENSG00000275691	AC026461.4	16[+]56676132-56677763	0	0	0	0	0	0	0	0	0	0	0	0	0	0	0	0	0	0
ENSG00000259900	AC026464.1	16[-]69335276-69351730	1	0.036128	0.019992	3	0.092037	0.050901	0	0	0	4	0.151668	0.090261	3	0.091103	0.054791	2	0.061312	0.034285
ENSG00000260371	AC026464.3	16[-]69335091-69356306	1	0.004429	0.002451	1	0.038649	0.021375	1	0	0	1	0.000787	0.000469	14	0.8027	0.482756	1	0.000504	0.000282
ENSG00000260914	AC026464.4	16[+]69299682-69322700	174	4.39308	2.43094	40	1.03679	0.573398	29	0.821237	0.467535	151	4.04807	2.4091	45	1.13903	0.685031	34	0.93821	0.524629
ENSG00000256825	AC026786.1	12[+]133130984-133202369	0	0	0	0	0	0	0	0	0	0	0	0	0	0	0	0	0	0
ENSG00000261915	AC026954.2	17[-]7312661-7319174	1	0.007867	0.004353	97	1.34345	0.742997	89	1.37526	0.782941	1	0.007313	0.004352	3	0.030266	0.018202	1	0.006463	0.003614
ENSG00000262304	AC027796.3	17[-]3585149-3636249	0	0	0	59	0.411311	0.227476	207	1.58226	0.900787	0	0	0	0	0	0	0	0	0
ENSG00000257411	AC034102.2	12[+]56101331-56109289	0	0	0	0	0	0	0	0	0	0	0	0	0	0	0	0	0	0
ENSG00000276418	AC036214.3	8[-]79918860-80080775	5	0.104312	0.057722	3	0.046267	0.025588	6	0.121819	0.069352	4	0.083943	0.049956	1	0.002993	0.0018	2	0.028644	0.016017
ENSG00000248235	AC037459.1	8[+]22589274-22602084	121	4.6952	2.59812	69	3.23404	1.78859	94	4.06548	2.3145	45	1.81785	1.08185	44	1.75716	1.05678	40	1.70244	0.951972
ENSG00000261884	AC040162.1	16[-]67930925-67935641	116	6.57178	3.63654	169	9.92325	5.48805	199	12.6926	7.22598	108	6.51684	3.87831	174	9.92936	5.97166	129	8.0853	4.52115
ENSG00000263201	AC040162.4	16[-]68013436-68015911	0	0	0	0	0	0	0	0	0	0	0	0	0	0	0	2	0.060267	0.0337
ENSG00000125695	AC046185.1	17[-]63702845-63752097	15	0.217808	0.120525	57	0.886989	0.490549	91	1.55916	0.887641	225	3.64676	2.17027	0	0	0	15	0.24522	0.137122
ENSG00000256861	AC048338.1	12[-]122207779-122266423	6	0.061898	0.034252	0	0	0	0	0	0	5	0.057097	0.03398	0	0	0	6	0.072622	0.040609
ENSG00000283787	AC051649.2	11[-]1888577-1891895	0	0	0	0	0	0	0	0	0	0	0	0	0	0	0	0	0	0
ENSG00000270033	AC053481.5	17[-]62272487-62282915	0	0	0	0	0	0	0	0	0	0	0	0	0	0	0	0	0	0
ENSG00000264187	AC055811.2	17[-]17202649-17237185	69	1.3109	0.725394	106	2.09542	1.15887	56	1.20382	0.685343	20	0.404603	0.240788	21	0.403241	0.242515	30	0.633545	0.354266
ENSG00000282278	AC058822.1	4[+]53377839-54295272	0	0	0	0	0	0	0	0	0	3	0.027393	0.016302	0	0	0	0	0	0
ENSG00000267022	AC067968.1	19[+]44025354-44087318	18	0.151557	0.083865	11	0.09602	0.053104	11	0.100471	0.057199	18	0.163061	0.097041	0	0	0	0	0	0
ENSG00000259753	AC068234.1	17[+]47253897-47344292	0	0	0	0	0	0	0	0	0	0	0	0	0	0	0	0	0	0
ENSG00000249319	AC068533.4	7[+]66087761-66152277	40	1.41377	0.78232	26	0.944684	0.522457	31	1.20172	0.684147	20	0.733256	0.436377	0	0	0	13	0.50523	0.282515
ENSG00000283228	AC068547.1	2[-]151802651-151973949	0	0	0	7	0.072025	0.039833	0	0	0	0	0	0	0	0	0	0	0	0
ENSG00000250644	AC068580.4	11[-]1734821-1763954	950	27.434	15.1807	789	23.5559	13.0276	1162	39.3118	22.3804	264	5.40187	3.21477	226	4.62804	2.78337	236	5.16049	2.88565
ENSG00000283149	AC068631.2	3[+]186581995-186597103	0	0	0	0	0	0	8	0.553168	0.314922	0	0	0	7	0.423123	0.254472	0	0	0
ENSG00000180574	AC068775.1	12[+]10505602-10523135	0	0	0	0	0	0	0	0	0	2	0.022594	0.013446	0	0	0	0	0	0
ENSG00000255641	AC068775.2	12[-]10412312-10436001	0	0	0	0	0	0	0	0	0	0	0	0	0	0	0	0	0	0
ENSG00000274874	AC068790.8	12[+]123973944-124088594	19	1.19283	0.660061	13	0.857643	0.474319	3	0.217644	0.123906	0	0	0	1	0.044786	0.026935	1	0.070377	0.039354
ENSG00000258539	AC068896.1	10[-]124617080-124791727	88	0.828829	0.458637	34	0.332616	0.183953	147	1.56409	0.890444	25	0.250123	0.148854	60	0.571922	0.343962	57	0.587656	0.328606
ENSG00000280537	AC068946.1	2[-]219075973-219169987	0	0	0	0	0	0	2	0.018246	0.010388	6	0.075283	0.044803	2	0.023652	0.014224	3	0.03564	0.019929
ENSG00000272741	AC069257.3	3[-]196248230-196318222	0	0	0	0	0	0	0	0	0	33	1.60373	0.954418	0	0	0	0	0	0
ENSG00000249240	AC069368.1	15[+]64841948-64930920	161	6.93883	3.83964	445	19.999	11.0605	2	0.083887	0.047757	169	7.77076	4.62455	0	0	0	1	0.03301	0.018459
ENSG00000256950	AC069503.2	12[+]121888809-121921470	103	5.79057	3.20425	0	0	0	108	6.80755	3.87557	54	3.19856	1.90354	1	0.003249	0.001954	22	1.34893	0.754298
ENSG00000284024	AC069544.2	10[+]14838166-14844727	102	1.30062	0.719709	37	0.479275	0.265063	29	0.406285	0.2313	62	0.841348	0.500705	54	0.693171	0.416883	72	1.01757	0.569008
ENSG00000223401	AC072022.1	3[+]187743686-187746028	0	0	0	0	0	0	0	0	0	0	0	0	0	0	0	0	0	0
ENSG00000279956	AC073082.1	2[-]48632291-48755724	0	0	0	0	0	0	0	0	0	0	0	0	0	0	0	0	0	0
ENSG00000284041	AC073111.3	7[+]150368790-150396915	9	0.455951	0.252303	7	0.335649	0.185631	15	0.806308	0.459036	0	0	0	0	0	0	18	0.990264	0.553737
ENSG00000283528	AC073264.3	7[-]143639230-143647646	10	0.120157	0.06649	9	0.104431	0.057755	10	0.135357	0.077059	21	0.268815	0.159978	16	0.190757	0.114724	22	0.304174	0.170088
ENSG00000264058	AC073508.2	17[-]40628797-40665141	76	0.975241	0.539655	175	2.34104	1.29471	59	0.850792	0.484361	247	3.40426	2.02595	166	2.16075	1.29951	182	2.59999	1.45386
ENSG00000255863	AC073610.2	12[-]48921963-48939663	0	0	0	0	0	0	0	0	0	0	0	0	0	0	0	0	0	0
ENSG00000272822	AC073610.3	12[-]48903503-48957365	73	2.51453	1.39143	36	1.26987	0.702303	70	2.70417	1.5395	19	0.697812	0.415284	14	0.4834	0.290724	19	0.718302	0.401661
ENSG00000258064	AC073612.1	12[+]71674204-71698968	0	0	0	0	0	0	0	0	0	0	0	0	0	0	0	0	0	0
ENSG00000144785	AC073896.1	12[-]56285916-56316059	148	7.05419	3.90348	161	8.59362	4.7527	54	3.62875	2.06587	21	1.27739	0.760205	121	5.35581	3.22106	181	7.28504	4.07365
ENSG00000265690	AC074143.1	16[+]67163385-67165815	35	0.761757	0.421523	71	1.68346	0.93104	135	3.64081	2.07273	20	0.445727	0.265262	31	0.664393	0.399576	11	0.247438	0.138363
ENSG00000228144	AC078927.1	12[-]66123917-66169985	90	2.96385	1.64007	7	0.222132	0.12285	26	0.933833	0.531636	0	0	0	0	0	0	0	0	0
ENSG00000241962	AC079447.1	2[+]99141485-99322733	58	0.966159	0.53463	27	0.462676	0.255883	16	0.283583	0.161445	2	0.025716	0.015304	1	0.015749	0.009472	15	0.266643	0.149102
ENSG00000248710	AC079594.2	3[-]160227454-160449829	0	0	0	0	0	0	0	0	0	0	0	0	11	0.100681	0.060551	0	0	0
ENSG00000251012	AC083800.1	3[+]119147375-119187807	0	0	0	0	0	0	0	0	0	0	0	0	0	0	0	0	0	0
ENSG00000248713	AC083902.2	4[-]99636529-99654648	0	0	0	0	0	0	0	0	0	0	0	0	0	0	0	2	0.007081	0.003959
ENSG00000283977	AC084337.2	11[+]6481485-6508978	6	0.301537	0.166858	13	0.659656	0.364823	5	0.235086	0.133836	0	0	0	6	0.283257	0.170355	4	0.197171	0.110254
ENSG00000267426	AC087289.3	17[-]75898645-75913729	68	1.67927	0.929233	17	0.322413	0.17831	29	0.872928	0.496963	28	0.681506	0.405579	24	0.442391	0.26606	30	0.760785	0.425416
ENSG00000259316	AC087632.1	15[-]64214099-64381510	1	0.036822	0.020375	0	0	0	2	0.098246	0.055932	30	2.0728	1.23357	0	0	0	80	5.90718	3.30318
ENSG00000268279	AC090004.1	3[+]14135217-14148005	0	0	0	5	0.210425	0.116375	0	0	0	3	0.13574	0.080782	0	0	0	0	0	0
ENSG00000266997	AC090227.1	18[-]49795793-49837623	0	0	0	0	0	0	0	0	0	0	0	0	0	0	0	0	0	0
ENSG00000267127	AC090360.1	18[+]80034346-80097088	4	0.055195	0.030543	6	0.08943	0.049459	2	0.070465	0.040116	6	0.137058	0.081566	7	0.093951	0.056503	2	0.01954	0.010927
ENSG00000260170	AC090527.2	15[+]45587351-45676314	0	0	0	11	0.331095	0.183112	8	0.251945	0.143433	90	2.92114	1.73844	0	0	0	0	0	0
ENSG00000261147	AC091167.3	15[+]90249556-90272208	62	0.520022	0.287757	42	0.365763	0.202285	306	2.90639	1.65462	165	1.48064	0.88116	0	0	0	121	1.12726	0.630341
ENSG00000275674	AC091167.7	15[+]90266317-90314499	1	0.005532	0.003061	1	0.002118	0.001171	1	0.00125	0.000712	1	0.001327	0.00079	4	0.19474	0.117119	2	0.071959	0.040238
ENSG00000267699	AC091551.1	18[+]50968019-51058144	0	0	0	4	0.094523	0.052276	14	0.406209	0.231257	2	0.034405	0.020475	0	0	0	0	0	0
ENSG00000275740	AC091959.3	5[+]146203550-146339251	0	0	0	49	0.488838	0.270352	16	0.171101	0.097409	12	0.123062	0.073237	0	0	0	0	0	0
ENSG00000275038	AC091980.2	5[-]171305981-171308755	0	0	0	0	0	0	0	0	0	0	0	0	0	0	0	0	0	0
ENSG00000283952	AC092017.3	1[-]211082872-211188533	0	0	0	0	0	0	0	0	0	0	0	0	0	0	0	0	0	0
ENSG00000273291	AC092042.3	3[+]42936392-43055871	0	0	0	0	0	0	0	0	0	0	0	0	0	0	0	1	0.010619	0.005938
ENSG00000266953	AC092073.1	19[+]34396315-34409364	29	1.40552	0.777752	10	0.433086	0.239518	20	1.05969	0.603289	31	1.70821	1.01659	24	1.25953	0.757502	32	1.7925	1.00233
ENSG00000284393	AC092111.4	12[+]8138140-8175320	0	0	0	0	0	0	0	0	0	0	0	0	0	0	0	0	0	0
ENSG00000198211	AC092143.1	16[+]89919165-89936092	0	0	0	0	0	0	0	0	0	0	0	0	0	0	0	112	1.43401	0.801872
ENSG00000283201	AC092329.3	19[-]23222755-23274221	29	0.477042	0.263974	14	0.239389	0.132394	3	0.047887	0.027262	7	0.120318	0.071604	5	0.075261	0.045263	11	0.195269	0.109191
ENSG00000273155	AC092587.1	2[+]99154998-99195298	15	0.71707	0.396795	19	0.946789	0.523622	21	1.11366	0.634012	0	0	0	1	0.041431	0.024917	19	0.983571	0.549994
ENSG00000249773	AC092647.5	7[+]55887277-55955239	11	0.192729	0.106648	0	0	0	6	0.117617	0.06696	0	0	0	2	0.0273	0.016418	2	0.036064	0.020167
ENSG00000260643	AC092718.3	16[-]81053587-81096296	243	8.76155	4.84825	8	0.248219	0.137277	52	1.70294	0.96949	185	6.26061	3.72583	202	6.82209	4.10291	235	9.48678	5.30482
ENSG00000284512	AC092718.8	16[-]81022316-81096284	0	0	0	4	0.046295	0.025603	0	0	0	0	0	0	0	0	0	0	0	0
ENSG00000214776	AC092821.1	12[+]9467552-9574972	0	0	0	4	0.031988	0.017691	4	0.028775	0.016382	3	0.017488	0.010407	0	0	0	4	0.028085	0.015704
ENSG00000233757	AC092835.1	2[+]95207535-95259144	0	0	0	0	0	0	0	0	0	0	0	0	0	0	0	0	0	0
ENSG00000267561	AC093155.3	1[+]86993009-87169204	0	0	0	0	0	0	0	0	0	7	0.114941	0.068404	0	0	0	0	0	0
ENSG00000267552	AC093227.3	19[-]37689865-37719188	0	0	0	0	0	0	0	0	0	0	0	0	0	0	0	0	0	0
ENSG00000271949	AC093423.3	1[+]89633140-89933250	0	0	0	0	0	0	4	0.203402	0.115798	0	0	0	0	0	0	0	0	0
ENSG00000259784	AC093525.1	16[+]2513965-2527955	70	3.77866	2.09095	6	0.325339	0.179929	1	0.008516	0.004848	2	0.059684	0.035519	0	0	0	0	0	0
ENSG00000260272	AC093525.2	16[+]2496032-2520218	1277	21.1801	11.7201	454	7.81472	4.32193	112	2.09643	1.19351	2138	37.8457	22.5228	2236	37.5003	22.5532	2518	46.3121	25.8969
ENSG00000270249	AC093668.1	7[-]102541501-102592444	8	0.269944	0.149375	6	0.211378	0.116903	35	1.39055	0.791647	15	0.561695	0.334277	12	0.411278	0.247349	21	0.810463	0.453195
ENSG00000234828	AC093893.1	4[-]149351903-149815859	0	0	0	0	0	0	0	0	0	0	0	0	0	0	0	0	0	0
ENSG00000251569	AC093899.2	2[+]169479480-169525922	0	0	0	0	0	0	0	0	0	0	0	0	0	0	0	0	0	0
ENSG00000283247	AC096582.3	7[-]45860008-45873082	0	0	0	2	0.017691	0.009784	0	0	0	0	0	0	0	0	0	0	0	0
ENSG00000272305	AC096887.1	3[-]52969119-53099453	3	0.081382	0.045033	1	0.001805	0.000998	7	0.248085	0.141236	1	0.037559	0.022352	3	0.090158	0.054222	7	0.27161	0.151879
ENSG00000250673	AC097372.1	4[+]146214515-146230878	4	0.058595	0.032424	0	0	0	0	0	0	0	0	0	2	0.029565	0.017781	4	0.065072	0.036387
ENSG00000283586	AC097495.1	2[+]68921248-68926834	0	0	0	0	0	0	0	0	0	0	0	0	0	0	0	0	0	0
ENSG00000173366	AC097637.1	3[-]52221081-52231190	0	0	0	18	0.192281	0.106341	36	0.350669	0.199638	0	0	0	0	0	0	1	0.032743	0.018309
ENSG00000283580	AC098484.3	1[+]42767292-42794493	18	0.602919	0.333629	7	0.22873	0.126499	16	0.589167	0.335416	5	0.166978	0.099373	10	0.374206	0.225053	1	0.034563	0.019327
ENSG00000283563	AC098650.1	3[+]28349178-29767537	0	0	0	0	0	0	2	0.013714	0.007808	0	0	0	0	0	0	0	0	0
ENSG00000266302	AC098850.4	17[+]16690261-16804453	4	0.014636	0.008099	0	0	0	0	0	0	0	0	0	1	0.003699	0.002224	0	0	0
ENSG00000280571	AC099329.3	3[-]42757177-42804518	29	1.51485	0.838249	0	0	0	6	0.342379	0.194918	13	0.739082	0.439844	3	0.161178	0.096935	21	1.24604	0.696764
ENSG00000188897	AC099489.1	16[-]11359845-11523588	32	0.095272	0.052719	50	0.156053	0.086305	52	0.178001	0.101337	7	0.02003	0.01192	21	0.06267	0.037691	11	0.037147	0.020772
ENSG00000261427	AC099518.3	16[+]19114002-19173578	0	0	0	0	0	0	2	0.049933	0.028427	3	0.109535	0.065187	5	0.171821	0.103336	0	0	0
ENSG00000267261	AC099811.2	17[-]42119674-42154916	47	1.85869	1.02852	27	1.03763	0.573861	51	2.39418	1.36302	65	2.45649	1.46191	43	1.64617	0.990027	79	3.37129	1.88516
ENSG00000265303	AC099850.2	17[+]59197566-59215226	0	0	0	0	0	0	0	0	0	0	0	0	0	0	0	0	0	0
ENSG00000258417	AC100868.1	8[-]132024238-132085655	0	0	0	0	0	0	2	0.030137	0.017157	0	0	0	0	0	0	0	0	0
ENSG00000272772	AC104109.3	5[-]134167170-134226071	32	2.11118	1.16823	150	10.4035	5.75367	8	0.533501	0.303725	67	4.74052	2.82119	26	1.74994	1.05244	216	16.0013	8.9476
ENSG00000261833	AC104151.1	16[+]76553417-76819624	0	0	0	0	0	0	0	0	0	0	0	0	0	0	0	0	0	0
ENSG00000283877	AC104304.1	3[+]46581150-46617226	0	0	0	0	0	0	0	0	0	0	0	0	0	0	0	0	0	0
ENSG00000283189	AC104452.1	3[-]49416777-49429314	176	1.24526	0.68907	263	1.91463	1.05889	61	0.480543	0.273576	81	0.544087	0.323798	1	0.004934	0.002968	75	0.55436	0.309987
ENSG00000267314	AC104532.1	19[+]5904841-5914707	0	0	0	0	0	0	1	0.001224	0.000697	0	0	0	0	0	0	0	0	0
ENSG00000179859	AC104581.1	17[-]7913324-7916276	50	0.558977	0.309313	44	0.901062	0.498332	57	0.793475	0.451729	28	0.327227	0.19474	19	0.197381	0.118708	40	0.474664	0.265423
ENSG00000262730	AC104581.3	17[-]7925931-7930622	3	0.189295	0.104748	3	0.237278	0.131227	2	0.20283	0.115472	5	0.480117	0.285728	8	0.68513	0.412048	6	0.620336	0.34688
ENSG00000281028	AC104662.2	4[+]25160663-25277306	0	0	0	0	0	0	0	0	0	4	0.099392	0.05915	0	0	0	0	0	0
ENSG00000283428	AC104830.1	2[-]224703764-224716365	0	0	0	0	0	0	0	0	0	0	0	0	0	0	0	0	0	0
ENSG00000240045	AC104831.1	3[-]155290229-155293775	0	0	0	0	0	0	0	0	0	0	0	0	0	0	0	0	0	0
ENSG00000258724	AC105001.2	8[-]10725399-10839847	9	0.165291	0.091465	0	0	0	27	0.549196	0.31266	0	0	0	0	0	0	10	0.185525	0.103742
ENSG00000205236	AC105052.1	7[-]102582523-102642869	253	2.29839	1.27183	311	2.92604	1.61825	280	2.87025	1.63405	215	2.07718	1.23618	191	1.75359	1.05463	247	2.48023	1.3869
ENSG00000284552	AC106774.10	5[+]17486231-17486829	0	0	0	0	0	0	0	0	0	0	0	0	0	0	0	0	0	0
ENSG00000284042	AC106774.5	5[+]17528669-17529265	0	0	0	0	0	0	0	0	0	0	0	0	0	0	0	0	0	0
ENSG00000284234	AC106774.6	5[+]17525235-17525831	0	0	0	0	0	0	0	0	0	0	0	0	0	0	0	0	0	0
ENSG00000284283	AC106774.7	5[+]17521801-17522397	0	0	0	0	0	0	0	0	0	0	0	0	0	0	0	0	0	0
ENSG00000284373	AC106774.8	5[+]17498231-17498827	0	0	0	0	0	0	0	0	0	0	0	0	0	0	0	0	0	0
ENSG00000284439	AC106774.9	5[+]17518367-17518963	0	0	0	0	0	0	0	0	0	0	0	0	0	0	0	0	0	0
ENSG00000258130	AC106782.1	16[-]30204316-30207182	71	1.86817	1.03377	35	1.28643	0.711458	75	2.4852	1.41484	31	0.755113	0.449384	37	1.78816	1.07543	70	1.4757	0.825184
ENSG00000282034	AC106886.5	16[+]30704067-30745169	436	1.20182	0.665034	533	1.52777	0.844931	527	1.64134	0.934422	2209	6.50945	3.87392	455	1.26783	0.762491	516	1.57945	0.883197
ENSG00000260007	AC107871.1	15[-]68184032-68229718	187	1.77906	0.984451	80	0.829538	0.458776	122	1.30758	0.744415	132	1.34852	0.802537	140	1.35373	0.814156	107	1.12634	0.629827
ENSG00000255767	AC108488.2	2[-]3531984-3547957	7	0.506845	0.280466	10	0.776383	0.429378	20	1.71016	0.973603	2	0.138582	0.082473	4	0.27804	0.167218	15	1.23566	0.690957
ENSG00000283434	AC108750.1	3[+]88338413-88467562	0	0	0	0	0	0	0	0	0	0	0	0	0	0	0	0	0	0
ENSG00000254673	AC110275.1	8[+]43018424-43077334	0	0	0	0	0	0	0	0	0	0	0	0	4	0.175264	0.105406	6	0.306108	0.17117
ENSG00000250821	AC110611.1	4[+]55819819-55837487	4	0.149283	0.082606	2	0.073595	0.040702	0	0	0	0	0	0	0	0	0	0	0	0
ENSG00000168824	AC110814.1	4[+]4348140-4419058	0	0	0	0	0	0	4	0.034861	0.019847	6	0.049419	0.029411	0	0	0	0	0	0
ENSG00000257207	AC112229.3	2[-]110402934-110473075	0	0	0	0	0	0	9	0.101391	0.057723	0	0	0	11	0.111999	0.067358	0	0	0
ENSG00000187695	AC112484.1	3[-]128909874-128971330	2	0.024894	0.013775	0	0	0	0	0	0	0	0	0	0	0	0	3	0.033181	0.018554
ENSG00000283439	AC113189.6	17[+]7428903-7432762	0	0	0	0	0	0	0	0	0	0	0	0	2	0.018132	0.010905	0	0	0
ENSG00000273085	AC113331.2	11[+]5069572-5070497	0	0	0	0	0	0	0	0	0	0	0	0	0	0	0	0	0	0
ENSG00000254893	AC113404.3	5[-]76170093-76174331	106	1.76696	0.977757	93	1.61072	0.890808	71	1.33925	0.762439	39	0.694309	0.413199	102	1.7289	1.03978	84	1.54978	0.866608
ENSG00000264813	AC113554.2	17[+]63484823-63521848	0	0	0	0	0	0	0	0	0	0	0	0	0	0	0	0	0	0
ENSG00000250378	AC114296.1	5[+]135821706-135826584	0	0	0	0	0	0	0	0	0	0	0	0	0	0	0	0	0	0
ENSG00000271741	AC114490.2	1[-]34981533-35031741	5	0.049077	0.027157	3	0.029947	0.016562	0	0	0	2	0.017634	0.010494	4	0.03772	0.022685	0	0	0
ENSG00000237524	AC114783.1	2[+]126898896-126902097	0	0	0	0	0	0	0	0	0	0	0	0	0	0	0	0	0	0
ENSG00000241149	AC115220.1	7[+]63998874-64016130	0	0	0	0	0	0	0	0	0	0	0	0	0	0	0	0	0	0
ENSG00000283782	AC116366.3	5[+]132410832-132646079	34	0.135589	0.075029	38	0.167429	0.092597	19	0.087054	0.04956	0	0	0	0	0	0	19	0.082283	0.046011
ENSG00000275163	AC117457.1	3[+]178419123-178843300	0	0	0	0	0	0	0	0	0	0	0	0	0	0	0	0	0	0
ENSG00000283761	AC118553.2	1[+]99970011-100083321	2	0.007139	0.00395	2	0.00718	0.003971	0	0	0	24	0.251691	0.149787	0	0	0	0	0	0
ENSG00000263264	AC119396.1	19[+]7348943-7383385	1	0.000345	0.000191	1	0.000191	0.000105	3	0.065319	0.037187	0	0	0	1	4.6e-05	2.8e-05	4	0.090831	0.050791
ENSG00000262526	AC120057.3	17[-]7240427-7244635	495	20.6122	11.4059	215	9.29562	5.14094	469	22.0648	12.5616	833	37.0621	22.0565	598	25.2167	15.1657	349	16.142	9.02628
ENSG00000281348	AC120114.5	16[+]29817239-29830627	30	1.70223	0.941937	39	2.32583	1.2863	20	1.29872	0.739368	247	15.2879	9.0982	166	9.7616	5.87077	117	7.51058	4.19977
ENSG00000214265	AC124312.1	15[+]24955034-25000276	12	0.350648	0.194033	13	0.348569	0.192776	17	0.467393	0.266089	15	0.466565	0.277663	12	0.42416	0.255096	19	0.582642	0.325802
ENSG00000233024	AC126755.2	16[-]18358086-18376839	589	19.6031	10.8475	560	19.5196	10.7953	447	17.9131	10.198	362	8.29228	4.93492	317	12.4966	7.51565	381	9.31649	5.2096
ENSG00000263620	AC129492.3	17[-]8150816-8162975	0	0	0	0	0	0	0	0	0	8	0.562171	0.33456	0	0	0	0	0	0
ENSG00000233050	AC130366.1	8[-]12064389-12071747	0	0	0	0	0	0	0	0	0	0	0	0	0	0	0	0	0	0
ENSG00000216921	AC131097.2	2[-]241893985-241902551	0	0	0	0	0	0	0	0	0	0	0	0	0	0	0	0	0	0
ENSG00000283765	AC131160.1	3[-]183815568-183884889	0	0	0	254	2.77818	1.53647	183	2.18284	1.2427	0	0	0	0	0	0	194	2.2707	1.26973
ENSG00000258150	AC133555.3	16[-]29464967-29467833	44	1.3597	0.7524	35	1.10883	0.61324	37	1.09736	0.624732	20	0.74924	0.445889	28	1.18649	0.713573	13	0.80776	0.451684
ENSG00000261740	AC133555.5	16[-]29443230-29454651	1301	39.0849	21.6279	1209	36.8231	20.365	933	27.846	15.8529	710	18.9137	11.256	645	15.4447	9.28864	908	24.901	13.9241
ENSG00000242120	AC134025.1	3[-]70196894-70312726	0	0	0	0	0	0	0	0	0	0	0	0	0	0	0	0	0	0
ENSG00000265118	AC134669.2	17[-]31305213-31318831	0	0	0	0	0	0	0	0	0	8	0.257301	0.153126	0	0	0	3	0.087567	0.048966
ENSG00000282827	AC134772.2	3[+]48446846-48467645	534	4.83612	2.6761	428	4.05315	2.24159	402	4.20113	2.39173	745	6.95861	4.14122	556	4.80969	2.89262	460	4.67538	2.61438
ENSG00000255439	AC135050.2	16[-]31083439-31094956	321	8.5337	4.72218	94	5.29809	2.93011	145	9.33809	5.31623	231	8.44122	5.02356	160	4.43555	2.6676	284	6.18365	3.45778
ENSG00000182974	AC135068.1	15[+]21637909-21638992	0	0	0	0	0	0	0	0	0	0	0	0	0	0	0	0	0	0
ENSG00000278263	AC135068.2	15[-]21742364-21742799	0	0	0	0	0	0	0	0	0	0	0	0	0	0	0	0	0	0
ENSG00000279408	AC135068.3	15[+]21651844-21653039	0	0	0	0	0	0	0	0	0	0	0	0	0	0	0	0	0	0
ENSG00000281179	AC135068.8	15[-]21717808-21718245	0	0	0	0	0	0	0	0	0	0	0	0	0	0	0	0	0	0
ENSG00000263809	AC135178.2	17[-]8368638-8383187	239	2.49583	1.38108	201	2.17631	1.20361	161	1.89448	1.07854	196	2.17957	1.29711	145	1.52749	0.918652	166	1.92306	1.07534
ENSG00000256632	AC135586.2	12[+]132688049-132714912	23	1.29844	0.718497	17	0.981416	0.542772	23	1.45763	0.829838	9	0.494124	0.294064	3	0.126939	0.076343	6	0.325576	0.182056
ENSG00000259680	AC136428.1	16[-]33844784-33845229	0	0	0	0	0	0	0	0	0	0	0	0	0	0	0	0	0	0
ENSG00000258830	AC137834.1	12[-]57249609-57296484	1	0.014986	0.008293	0	0	0	11	0.185877	0.105821	0	0	0	2	0.016381	0.009852	0	0	0
ENSG00000283288	AC138517.2	5[+]139470778-139474772	0	0	0	0	0	0	0	0	0	4	0.052988	0.031535	0	0	0	0	0	0
ENSG00000226490	AC138647.1	8[+]141514638-141518737	0	0	0	0	0	0	0	0	0	0	0	0	0	0	0	0	0	0
ENSG00000264668	AC138696.1	8[+]143247110-143276403	160	1.78006	0.985005	0	0	0	127	1.58935	0.904824	48	0.558527	0.332392	98	1.09242	0.656998	70	0.859413	0.480567
ENSG00000260342	AC138811.2	16[-]18788063-18801519	1147	48.7724	26.9885	1008	44.4994	24.6104	1206	57.892	32.9582	536	24.2888	14.4548	416	17.8778	10.752	789	37.1788	20.7897
ENSG00000261832	AC138894.1	16[-]28456371-28492098	210	2.89579	1.6024	230	3.32073	1.83653	186	3.00379	1.71007	93	1.3813	0.822043	249	3.2817	1.97366	207	3.05918	1.71063
ENSG00000183889	AC138969.1	16[+]16331877-16350590	603	18.6453	10.3175	522	15.924	8.80679	454	15.9542	9.08282	276	8.80731	5.24143	268	10.2826	6.18409	309	9.49834	5.31129
ENSG00000262660	AC139530.2	17[+]81703371-81720539	254	4.27919	2.36792	172	3.00896	1.6641	105	1.98316	1.12902	0	0	0	216	3.67084	2.2077	0	0	0
ENSG00000261130	AC140504.1	16[+]15395754-15515348	0	0	0	0	0	0	0	0	0	0	0	0	0	0	0	0	0	0
ENSG00000279686	AC142391.1	5[-]139442316-139462707	0	0	0	0	0	0	0	0	0	0	0	0	0	0	0	0	0	0
ENSG00000248767	AC187653.1	7[+]290170-294422	0	0	0	0	0	0	0	0	0	0	0	0	0	0	0	0	0	0
ENSG00000262165	AC233723.1	17[-]4801159-4802335	0	0	0	0	0	0	10	0.921876	0.524829	4	0.340068	0.202382	8	0.659551	0.396664	3	0.277526	0.155187
ENSG00000250782	AC233724.12	5[+]17634460-17635053	0	0	0	0	0	0	0	0	0	0	0	0	0	0	0	0	0	0
ENSG00000283740	AC233724.16	5[+]17604177-17605377	0	0	0	0	0	0	0	0	0	0	0	0	0	0	0	0	0	0
ENSG00000283776	AC233724.17	5[+]17632088-17632684	0	0	0	0	0	0	0	0	0	0	0	0	0	0	0	0	0	0
ENSG00000283967	AC233724.18	5[-]17590364-17590960	0	0	0	0	0	0	0	0	0	0	0	0	0	0	0	0	0	0
ENSG00000283988	AC233724.19	5[-]17593798-17594394	0	0	0	0	0	0	0	0	0	0	0	0	0	0	0	0	0	0
ENSG00000284356	AC233724.20	5[-]17597232-17597828	0	0	0	0	0	0	0	0	0	0	0	0	0	0	0	0	0	0
ENSG00000284465	AC233724.21	5[-]17585162-17585758	0	0	0	0	0	0	0	0	0	0	0	0	0	0	0	0	0	0
ENSG00000249156	AC233724.6	5[+]17610496-17611583	0	0	0	0	0	0	0	0	0	0	0	0	0	0	0	0	0	0
ENSG00000271698	AC233992.2	8[-]144353228-144355609	129	2.60423	1.44107	125	2.62739	1.45308	118	2.69832	1.53617	90	1.93889	1.15387	88	1.79419	1.07905	74	1.65331	0.924499
ENSG00000238210	AC234771.5	X[+]135252061-135253583	0	0	0	0	0	0	0	0	0	0	0	0	0	0	0	0	0	0
ENSG00000213240	AC239799.1	1[-]146113652-146229000	12	0.106529	0.058948	90	0.878321	0.485755	18	0.188533	0.107333	0	0	0	0	0	0	2	0.016876	0.009437
ENSG00000280778	AC243547.3	1[+]145927258-145977811	0	0	0	0	0	0	0	0	0	0	0	0	0	0	0	0	0	0
ENSG00000270339	AC243756.1	1[-]146344131-146344790	0	0	0	0	0	0	0	0	0	0	0	0	0	0	0	1	0.001299	0.000726
ENSG00000267881	AC243967.1	19[+]41708612-41761282	0	0	0	0	0	0	0	0	0	0	0	0	0	0	0	0	0	0
ENSG00000274752	AC244196.1	7[+]142560423-142560931	0	0	0	4	0.284714	0.157461	4	0.306386	0.174427	0	0	0	2	0.107167	0.064452	4	0.305222	0.170674
ENSG00000275158	AC244196.2	7[+]142580917-142581427	0	0	0	0	0	0	0	0	0	0	0	0	0	0	0	0	0	0
ENSG00000276405	AC244196.3	7[+]142535809-142536292	0	0	0	7	0.58513	0.323606	0	0	0	0	0	0	2	0.167712	0.100864	2	0.127931	0.071537
ENSG00000276597	AC244196.4	7[+]142554836-142555318	0	0	0	0	0	0	0	0	0	0	0	0	0	0	0	0	0	0
ENSG00000276953	AC244196.5	7[+]142563740-142564245	17	1.3523	0.748304	28	2.29363	1.26849	32	2.79209	1.58955	31	2.6043	1.54988	16	1.27791	0.768554	31	2.73813	1.53111
ENSG00000241489	AC244197.3	X[-]149482543-149533935	6	0.064888	0.035906	28	0.351891	0.194613	7	0.092759	0.052808	2	0.023399	0.013925	4	0.038361	0.023071	1	0.013552	0.007578
ENSG00000282122	AC244226.1	14[-]106025145-106025630	0	0	0	0	0	0	0	0	0	0	0	0	0	0	0	0	0	0
ENSG00000275243	AC244472.1	7[+]142598016-142598469	0	0	0	0	0	0	0	0	0	0	0	0	0	0	0	0	0	0
ENSG00000275743	AC244472.2	7[+]142587868-142588359	3	0.22422	0.124074	0	0	0	2	0.17374	0.098911	7	0.564252	0.335799	0	0	0	3	0.222084	0.124185
ENSG00000276557	AC244472.3	7[+]142615716-142616415	0	0	0	0	0	0	0	0	0	0	0	0	0	0	0	0	0	0
ENSG00000276819	AC244472.4	7[+]142592928-142593473	0	0	0	0	0	0	0	0	0	0	0	0	0	0	0	0	0	0
ENSG00000277880	AC244472.5	7[+]142601628-142602360	0	0	0	0	0	0	0	0	0	0	0	0	0	0	0	0	0	0
ENSG00000279983	AC244517.10	5[+]141223372-141245861	0	0	0	0	0	0	0	0	0	0	0	0	0	0	0	0	0	0
ENSG00000279068	AC244517.6	5[+]141182409-141188582	23	1.22107	0.675688	11	0.610514	0.337645	3	0.09212	0.052444	21	1.28156	0.762687	32	1.78442	1.07318	30	1.86111	1.0407
ENSG00000260836	AC245033.1	15[-]82540032-82555932	4	0.141857	0.078497	2	0.062227	0.034415	44	1.80502	1.02761	7	0.261322	0.155518	3	0.111541	0.067082	8	0.289021	0.161615
ENSG00000264717	AC245041.1	10[+]47918739-47923524	0	0	0	5	0.085107	0.047068	2	0.030796	0.017532	0	0	0	0	0	0	6	0.109413	0.061182
ENSG00000282939	AC245088.2	7[+]142352819-142353358	0	0	0	0	0	0	0	0	0	0	0	0	0	0	0	0	0	0
ENSG00000283063	AC245088.3	7[+]142349152-142349664	0	0	0	0	0	0	0	0	0	0	0	0	0	0	0	0	0	0
ENSG00000211974	AC245369.1	14[-]106723574-106724093	0	0	0	0	0	0	0	0	0	0	0	0	0	0	0	0	0	0
ENSG00000280411	AC245369.3	14[-]106762092-106762588	0	0	0	0	0	0	0	0	0	0	0	0	0	0	0	0	0	0
ENSG00000281990	AC245369.4	14[-]106737110-106737547	0	0	0	0	0	0	0	0	0	0	0	0	0	0	0	0	0	0
ENSG00000211751	AC245427.1	7[+]142791694-142793368	0	0	0	0	0	0	2	0.095366	0.054292	0	0	0	0	0	0	0	0	0
ENSG00000281958	AC245427.3	7[+]142788225-142788275	0	0	0	0	0	0	0	0	0	0	0	0	0	0	0	0	0	0
ENSG00000282133	AC245427.4	7[+]142787630-142787679	0	0	0	0	0	0	0	0	0	0	0	0	0	0	0	0	0	0
ENSG00000282173	AC245427.5	7[+]142788498-142788547	0	0	0	0	0	0	0	0	0	0	0	0	0	0	0	0	0	0
ENSG00000282320	AC245427.6	7[+]142786880-142786927	0	0	0	0	0	0	0	0	0	0	0	0	0	0	0	0	0	0
ENSG00000282420	AC245427.7	7[+]142787017-142787064	0	0	0	0	0	0	0	0	0	0	0	0	0	0	0	0	0	0
ENSG00000282431	AC245427.8	7[+]142786213-142786224	0	0	0	0	0	0	0	0	0	0	0	0	0	0	0	0	0	0
ENSG00000282780	AC245427.9	7[+]142788988-142789040	0	0	0	0	0	0	0	0	0	0	0	0	0	0	0	0	0	0
ENSG00000267173	AC245748.1	19[-]44329695-44401608	0	0	0	0	0	0	0	0	0	0	0	0	0	0	0	0	0	0
ENSG00000282639	AC247036.4	14[-]106088122-106088573	0	0	0	0	0	0	0	0	0	0	0	0	0	0	0	0	0	0
ENSG00000282651	AC247036.6	14[-]106107972-106108464	0	0	0	0	0	0	0	0	0	0	0	0	0	0	0	0	0	0
ENSG00000060971	ACAA1	3[-]38122710-38137242	7374	140.348	77.6623	7677	152.343	84.2535	6502	141.572	80.5976	3930	82.4465	49.0657	4764	92.2152	55.4596	3738	79.9719	44.7187
ENSG00000167315	ACAA2	18[-]49782167-49813960	404	4.38541	2.42669	697	6.97417	3.85706	429	5.35153	3.04665	347	3.56513	2.12169	296	2.88076	1.73253	502	5.36159	2.9981
ENSG00000278540	ACACA	17[-]37084988-37406780	408	3.13956	1.73729	451	3.08007	1.70343	499	4.35963	2.48196	435	3.12599	1.86035	361	1.42146	0.854886	323	1.79396	1.00315
ENSG00000076555	ACACB	12[+]109116595-109268226	192	1.35304	0.748713	127	0.950782	0.52583	153	0.594555	0.338483	319	1.51032	0.898827	258	1.60079	0.962737	338	1.81056	1.01243
ENSG00000111271	ACAD10	12[+]111686064-111757097	875	8.28885	4.58669	741	6.62953	3.66646	569	6.10122	3.47345	700	7.39981	4.40379	529	4.67783	2.81332	891	9.29444	5.19727
ENSG00000240303	ACAD11	3[-]132558144-132660723	0	0	0	0	0	0	22	0.372408	0.212014	2	0.012718	0.007569	0	0	0	5	0.258559	0.144581
ENSG00000151498	ACAD8	11[+]134253495-134265855	1190	19.1638	10.6044	829	14.1059	7.80126	845	15.3526	8.74029	685	11.741	6.98735	428	7.04115	4.23465	804	13.8067	7.72044
ENSG00000177646	ACAD9	3[+]128879604-128916067	3140	43.397	24.014	3050	42.7651	23.6512	2583	39.3708	22.414	2815	41.2543	24.5514	2173	29.5553	17.775	2839	43.2975	24.2111
ENSG00000115361	ACADL	2[-]210187939-210225491	0	0	0	0	0	0	0	0	0	0	0	0	0	0	0	0	0	0
ENSG00000117054	ACADM	1[+]75724347-75787575	163	3.05415	1.69003	86	1.24501	0.688554	82	1.14296	0.650691	102	1.32678	0.789597	86	1.25757	0.756321	243	4.4829	2.50675
ENSG00000122971	ACADS	12[+]120725735-120740008	1738	29.2118	16.1645	2065	35.6192	19.6992	1565	29.636	16.8719	564	10.2338	6.09039	828	13.9033	8.36163	556	10.2423	5.72728
ENSG00000196177	ACADSB	10[+]123008979-123058311	38	0.207279	0.114699	22	0.460933	0.254919	45	0.741028	0.421871	32	0.691596	0.411584	17	0.154494	0.092915	50	0.300464	0.168014
ENSG00000072778	ACADVL	17[+]7217125-7225273	33664	507.267	280.699	33110	616.035	340.698	27382	472.791	269.162	36058	622.306	370.348	39975	685.754	412.423	32441	543.823	304.095
ENSG00000157766	ACAN	15[+]88803443-88875354	6	0.02186	0.012097	2	0.007563	0.004183	0	0	0	0	0	0	0	0	0	0	0	0
ENSG00000072818	ACAP1	17[+]7336529-7351478	164	5.26676	2.91439	208	6.11253	3.38053	167	6.11991	3.4841	153	4.03196	2.39951	173	7.73674	4.65299	189	5.42094	3.03129
ENSG00000114331	ACAP2	3[-]195274736-195443078	109	0.488604	0.270372	106	0.4922	0.272211	137	0.754191	0.429365	88	0.419154	0.249448	55	0.249443	0.150019	83	0.41274	0.230796
ENSG00000131584	ACAP3	1[-]1292376-1308018	6357	55.1796	30.5339	6255	57.0168	31.5331	5524	54.2388	30.8785	3940	36.1815	21.5324	5232	45.1858	27.1754	4909	47.3659	26.4861
ENSG00000075239	ACAT1	11[+]108121516-108147776	306	5.67967	3.14288	339	6.65004	3.6778	386	8.13545	4.63155	272	5.33515	3.17507	220	4.15732	2.50027	710	14.5475	8.13468
ENSG00000120437	ACAT2	6[+]159760328-159779055	3385	34.3716	19.0197	2619	27.5986	15.2634	2633	30.1825	17.1831	2125	23.026	13.7033	926	9.50683	5.71755	2852	32.1078	17.9541
ENSG00000182827	ACBD3	1[-]226144679-226186730	83	0.7492	0.414575	208	1.9444	1.07535	172	1.75199	0.99742	96	0.923398	0.549534	145	1.31851	0.792973	147	1.46778	0.820751
ENSG00000181513	ACBD4	17[+]45132600-45144181	668	11.6153	6.42742	704	13.1603	7.27831	571	11.7462	6.68718	916	17.0956	10.1739	1097	19.6345	11.8085	894	17.2268	9.63292
ENSG00000107897	ACBD5	10[-]27195214-27242130	46	0.371613	0.205634	61	0.547068	0.302556	87	0.800633	0.455805	68	0.555148	0.330381	76	0.630115	0.378961	40	0.335548	0.187632
ENSG00000230124	ACBD6	1[-]180288230-180502954	2815	54.5362	30.1779	2479	49.8396	27.5638	2380	52.053	29.634	2021	41.784	24.8666	1546	30.2827	18.2124	2148	46.1321	25.7962
ENSG00000176244	ACBD7	10[-]15077523-15088776	3	0.064052	0.035443	6	0.151207	0.083625	3	0.082511	0.046974	0	0	0	4	0.09752	0.05865	2	0.054022	0.030208
ENSG00000110455	ACCS	11[+]44066179-44084214	446	6.26474	3.46663	431	6.40081	3.53997	400	6.63364	3.77656	228	3.46022	2.05925	223	3.08423	1.8549	210	4.30457	2.40704
ENSG00000205126	ACCSL	11[+]44047981-44059977	0	0	0	0	0	0	0	0	0	0	0	0	0	0	0	0	0	0
ENSG00000102977	ACD	16[-]67657512-67660815	2576	45.6018	25.2341	2764	54.9319	30.3801	2626	56.608	32.2272	4243	98.5029	58.6213	5065	116.659	70.1606	3595	73.4164	41.0531
ENSG00000159640	ACE	17[+]63477061-63498380	495	3.26406	1.80618	377	2.55672	1.414	334	2.45585	1.39813	88	0.639856	0.380793	108	0.818946	0.492526	202	1.47022	0.82212
ENSG00000130234	ACE2	X[-]15561033-15602069	0	0	0	0	0	0	0	0	0	0	0	0	0	0	0	0	0	0
ENSG00000167769	ACER1	19[-]6306142-6333629	6	0.117886	0.065233	2	0.046266	0.025588	5	0.124807	0.071053	0	0	0	2	0.04506	0.0271	0	0	0
ENSG00000177076	ACER2	9[+]19409059-19452020	0	0	0	0	0	0	11	0.164246	0.093506	3	0.043057	0.025624	6	0.077995	0.046907	0	0	0
ENSG00000078124	ACER3	11[+]76860867-77026797	88	0.768197	0.425087	106	0.673939	0.372722	105	1.29601	0.737825	59	0.492201	0.292919	36	0.157205	0.094545	102	0.574119	0.321036
ENSG00000087085	ACHE	7[-]100889994-100896601	49	0.525609	0.290849	9	0.101926	0.05637	21	0.370835	0.211118	2	0.030986	0.01844	0	0	0	0	0	0
ENSG00000100813	ACIN1	14[-]23058564-23095614	3221	41.2064	22.8018	3357	44.1119	24.3961	3959	39.8512	22.6875	4255	52.1287	31.023	3058	36.0072	21.6552	4242	58.5631	32.7473
ENSG00000213088	ACKR1	1[+]159203307-159206500	0	0	0	0	0	0	0	0	0	0	0	0	0	0	0	0	0	0
ENSG00000144648	ACKR2	3[+]42809472-42867283	0	0	0	2	0.022541	0.012466	0	0	0	0	0	0	2	0.021953	0.013203	0	0	0
ENSG00000144476	ACKR3	2[+]236567787-236582358	17	0.244348	0.135211	8	0.121086	0.066966	25	0.818736	0.466111	15	0.228982	0.136272	24	0.350632	0.210875	17	0.324623	0.181523
ENSG00000129048	ACKR4	3[+]132597237-132618967	2	0.031636	0.017506	0	0	0	11	0.195542	0.111323	0	0	0	0	0	0	0	0	0
ENSG00000131473	ACLY	17[-]41866908-41930542	12998	101.488	56.1589	10348	83.0043	45.9055	9151	80.1217	45.6137	9029	77.3024	46.0044	6499	51.7494	31.1229	12004	103.261	57.7414
ENSG00000153086	ACMSD	2[+]134838547-134902034	5	0.112006	0.061979	0	0	0	0	0	0	0	0	0	0	0	0	4	0.096957	0.054216
ENSG00000122729	ACO1	9[+]32384603-32454769	1062	8.40554	4.65125	1100	8.37748	4.63316	918	4.48137	2.55127	966	5.60785	3.33735	742	5.31185	3.19462	525	2.516	1.4069
ENSG00000100412	ACO2	22[+]41469125-41528989	7834	91.3121	50.5281	7332	88.8588	49.1434	6333	84.5418	48.1301	4881	60.5232	36.0187	5013	58.8699	35.4052	6921	89.3837	49.9817
ENSG00000102794	ACOD1	13[+]76948497-76958642	0	0	0	2	0.03088	0.017078	14	0.226564	0.128984	0	0	0	0	0	0	0	0	0
ENSG00000184227	ACOT1	14[+]73537114-73543794	1364	25.8685	14.3145	1266	24.8026	13.7171	1036	22.1603	12.616	289	5.79968	3.45152	366	7.00379	4.21218	414	8.64979	4.8368
ENSG00000162390	ACOT11	1[+]54548228-54639192	281	2.94816	1.63138	339	3.68789	2.03959	261	3.05741	1.7406	253	2.20312	1.31113	411	4.35755	2.62069	380	4.41654	2.46964
ENSG00000172497	ACOT12	5[-]81330005-81394179	0	0	0	6	0.094118	0.052052	0	0	0	0	0	0	0	0	0	0	0	0
ENSG00000112304	ACOT13	6[+]24667035-24705065	1164	9.23549	5.11051	737	6.07328	3.35883	863	7.73614	4.40423	775	6.56646	3.90785	384	3.0654	1.84357	1474	12.9976	7.268
ENSG00000119673	ACOT2	14[+]73567620-73575658	2666	50.0273	27.6829	4393	93.3202	51.6107	3484	80.6702	45.926	1556	30.2706	18.0147	1381	28.3071	17.0243	2104	47.8378	26.75
ENSG00000177465	ACOT4	14[+]73591706-73596496	0	0	0	0	0	0	4	0.06137	0.034938	0	0	0	0	0	0	0	0	0
ENSG00000205669	ACOT6	14[+]73610945-73619888	0	0	0	0	0	0	0	0	0	0	0	0	0	0	0	0	0	0
ENSG00000097021	ACOT7	1[-]6264269-6394391	21906	396.478	219.394	23847	445.527	246.398	20763	423.473	241.086	15178	292.9	174.311	21869	396.805	238.644	17677	361.13	201.937
ENSG00000101473	ACOT8	20[-]45841721-45857406	2021	61.172	33.8499	1696	53.0897	29.3612	1619	54.1975	30.8549	1717	55.6677	33.1291	2412	78.2342	47.0512	1678	56.5708	31.6333
ENSG00000123130	ACOT9	X[-]23702253-23766475	572	8.39162	4.64355	500	6.70866	3.71023	486	6.78643	3.86355	374	5.37493	3.19874	195	2.95861	1.77935	391	5.86199	3.27791
ENSG00000161533	ACOX1	17[-]75941507-75979363	144	0.617008	0.341425	205	2.31109	1.27815	140	0.875866	0.498635	176	1.99814	1.18914	140	0.62288	0.374609	180	0.917261	0.512915
ENSG00000168306	ACOX2	3[-]58505136-58537319	65	0.857006	0.47423	62	0.845838	0.46779	37	0.545913	0.310791	120	1.69652	1.00964	115	1.54043	0.926438	103	1.51077	0.844792
ENSG00000087008	ACOX3	4[-]8366282-8440723	1934	25.3101	14.0055	1700	23.355	12.9165	1472	22.5508	12.8383	1159	15.7357	9.36465	1027	14.0362	8.44155	1497	22.744	12.718
ENSG00000153093	ACOXL	2[+]110732573-111118222	0	0	0	0	0	0	0	0	0	0	0	0	2	0.021614	0.012999	0	0	0
ENSG00000143727	ACP1	2[+]264869-278283	740	22.7523	12.5901	613	18.8196	10.4082	656	22.8601	13.0144	370	10.0172	5.96147	198	5.35386	3.21989	493	15.5844	8.7145
ENSG00000134575	ACP2	11[-]47239302-47248906	2231	34.3501	19.0079	2135	34.1477	18.8854	1836	41.8921	23.8494	2435	47.2629	28.1272	2645	48.2394	29.0119	3424	60.7176	33.9521
ENSG00000102575	ACP5	19[-]11574660-11579008	29	0.687334	0.38034	32	0.85721	0.47408	27	0.725144	0.412828	162	4.03614	2.402	112	3.54727	2.13338	156	4.16215	2.32739
ENSG00000162836	ACP6	1[-]147629652-147670496	457	2.60526	1.44163	497	2.89482	1.60098	353	2.4192	1.37727	427	2.13476	1.27044	321	1.75611	1.05615	404	2.12234	1.18677
ENSG00000183760	ACP7	19[+]39083913-39111493	6	0.064937	0.035933	11	0.123973	0.068563	15	0.174294	0.099226	0	0	0	0	0	0	0	0	0
ENSG00000014257	ACPP	3[+]132317367-132368298	0	0	0	6	0.064181	0.035495	12	0.138149	0.078649	6	0.06583	0.039177	9	0.093414	0.05618	2	0.022701	0.012694
ENSG00000142513	ACPT	19[+]50790415-50795224	21	0.492044	0.272276	15	0.369924	0.204586	29	0.77604	0.441804	10	0.255493	0.15205	5	0.108225	0.065088	10	0.263687	0.147448
ENSG00000100312	ACR	22[+]50738196-50745334	4	0.089903	0.049748	0	0	0	4	0.101324	0.057685	0	0	0	0	0	0	0	0	0
ENSG00000111644	ACRBP	12[-]6638075-6647460	16	0.25504	0.141128	12	0.19438	0.107502	0	0	0	0	0	0	0	0	0	0	0	0
ENSG00000134940	ACRV1	11[-]125671522-125681123	2	0.024226	0.013406	12	0.171734	0.094977	0	0	0	0	0	0	0	0	0	0	0	0
ENSG00000103740	ACSBG1	15[-]78167468-78245688	10	0.114043	0.063106	19	0.099674	0.055125	2	0.011363	0.006469	0	0	0	2	0.009901	0.005955	22	0.119783	0.06698
ENSG00000130377	ACSBG2	19[+]6135247-6193094	0	0	0	0	0	0	0	0	0	0	0	0	0	0	0	0	0	0
ENSG00000167107	ACSF2	17[+]50426158-50474837	1675	32.0092	17.7125	1517	28.6901	15.867	1262	28.6061	16.2856	989	19.2201	11.4383	943	16.8852	10.155	1105	22.8376	12.7703
ENSG00000176715	ACSF3	16[+]89088375-89155846	3199	39.5177	21.8673	2548	50.6254	27.9984	2028	28.3427	16.1356	1921	33.7274	20.0719	2756	49.1755	29.5749	2062	28.917	16.1698
ENSG00000151726	ACSL1	4[-]184755595-184826818	83	0.653963	0.361875	106	1.29356	0.715401	130	1.15068	0.655088	66	0.60537	0.360269	76	0.609414	0.366511	66	0.576769	0.322518
ENSG00000123983	ACSL3	2[+]222860934-222944639	164	1.31049	0.725165	370	3.50535	1.93863	369	2.99582	1.70554	137	1.40102	0.83378	214	1.64388	0.988654	175	1.67929	0.939025
ENSG00000068366	ACSL4	X[-]109641337-109733403	132	0.794444	0.439611	299	1.98829	1.09962	355	3.01963	1.71909	100	0.642068	0.382109	151	0.923747	0.555555	174	1.38857	0.77646
ENSG00000197142	ACSL5	10[+]112374018-112428380	20	0.191684	0.10607	24	0.232344	0.128498	17	0.173216	0.098613	0	0	0	0	0	0	4	0.042599	0.02382
ENSG00000164398	ACSL6	5[-]131949973-132012177	0	0	0	0	0	0	0	0	0	0	0	0	0	0	0	0	0	0
ENSG00000166743	ACSM1	16[-]20623237-20698890	0	0	0	0	0	0	0	0	0	0	0	0	0	0	0	0	0	0
ENSG00000183747	ACSM2A	16[+]20451461-20487667	0	0	0	0	0	0	0	0	0	0	0	0	0	0	0	0	0	0
ENSG00000066813	ACSM2B	16[-]20536226-20576427	0	0	0	0	0	0	0	0	0	0	0	0	0	0	0	0	0	0
ENSG00000005187	ACSM3	16[+]20610243-20797581	0	0	0	0	0	0	0	0	0	0	0	0	0	0	0	21	0.258729	0.144676
ENSG00000215009	ACSM4	12[+]7304284-7328724	1	0.010405	0.005758	2	0.018778	0.010385	0	0	0	4	0.061535	0.036621	0	0	0	0	0	0
ENSG00000183549	ACSM5	16[+]20409534-20441336	402	10.0587	5.56603	440	9.00546	4.98047	400	10.1318	5.76809	168	4.96669	2.95578	162	3.20108	1.92518	268	5.65424	3.16174
ENSG00000173124	ACSM6	10[+]95194200-95228928	0	0	0	0	0	0	0	0	0	2	0.040144	0.02389	0	0	0	0	0	0
ENSG00000154930	ACSS1	20[-]25006230-25058980	74	0.641683	0.355079	58	0.525635	0.290703	40	0.390022	0.222042	9	0.083791	0.049866	26	0.227006	0.136525	16	0.150725	0.084283
ENSG00000131069	ACSS2	20[+]34874942-34927962	2530	31.5621	17.4651	2336	32.2022	17.8094	1683	24.045	13.689	1613	23.919	14.2347	1379	17.1156	10.2936	1683	22.7741	12.7348
ENSG00000111058	ACSS3	12[+]80937815-81261205	84	0.409153	0.226407	109	0.392203	0.216908	44	0.319386	0.181828	114	0.601967	0.358244	54	0.189153	0.113759	175	2.13561	1.19419
ENSG00000143632	ACTA1	1[-]229431245-229434098	0	0	0	0	0	0	2	0.028044	0.015966	0	0	0	0	0	0	0	0	0
ENSG00000107796	ACTA2	10[-]88935074-88991339	9984	261.694	144.81	9578	255.177	141.126	8558	251.895	143.405	5530	167.769	99.8431	5016	147.781	88.8779	6024	198.25	110.857
ENSG00000075624	ACTB	7[-]5527151-5563784	339874	5866.39	3246.2	333014	5974.57	3304.23	292228	5696.22	3242.89	192312	3569.74	2124.43	177365	3114.07	1872.85	279946	5378.92	3007.79
ENSG00000169067	ACTBL2	5[-]57480016-57482809	0	0	0	0	0	0	0	0	0	0	0	0	0	0	0	0	0	0
ENSG00000159251	ACTC1	15[-]34788096-34796139	133	1.04127	0.576195	121	0.984876	0.544685	103	0.913283	0.519937	6	0.050046	0.029784	5	0.039486	0.023747	6	0.05218	0.029178
ENSG00000184009	ACTG1	17[-]81509971-81523847	108499	2248.1	1244	115351	2503.37	1384.49	95107	2292.25	1304.99	136714	4564.84	2716.64	139705	4160.59	2502.24	136214	4287.4	2397.43
ENSG00000163017	ACTG2	2[+]73892314-73919865	24993	553.926	306.518	27612	618.854	342.257	21348	543.277	309.29	6387	150.085	89.3188	5785	125.83	75.6762	4734	119.781	66.9791
ENSG00000182584	ACTL10	20[+]33666498-33668525	134	2.12188	1.17415	167	2.7464	1.51889	133	2.38062	1.3553	43	0.727586	0.433002	60	0.955378	0.574578	84	1.47036	0.822195
ENSG00000136518	ACTL6A	3[+]179562880-179588408	139	2.35292	1.302	242	4.28816	2.37156	246	4.91185	2.79634	81	1.4696	0.87459	116	1.98526	1.19396	478	9.35478	5.23101
ENSG00000077080	ACTL6B	7[-]100643097-100656461	0	0	0	0	0	0	0	0	0	0	0	0	0	0	0	0	0	0
ENSG00000187003	ACTL7A	9[+]108862266-108863759	0	0	0	0	0	0	0	0	0	0	0	0	0	0	0	0	0	0
ENSG00000148156	ACTL7B	9[-]108854589-108856967	5	0.06715	0.037158	0	0	0	0	0	0	0	0	0	0	0	0	0	0	0
ENSG00000117148	ACTL8	1[+]17755313-17827063	82	1.44592	0.80011	54	0.971942	0.537533	26	0.489751	0.278818	56	1.0194	0.60667	56	0.973909	0.585723	83	1.60095	0.895219
ENSG00000181786	ACTL9	19[-]8697397-8698822	0	0	0	0	0	0	0	0	0	0	0	0	0	0	0	0	0	0
ENSG00000072110	ACTN1	14[-]68874143-68979440	41380	441.573	244.347	36784	400.825	221.676	33240	390.253	222.173	34499	362.704	215.853	30649	307.575	184.98	34885	394.533	220.615
ENSG00000077522	ACTN2	1[+]236686454-236764631	17	0.106581	0.058977	15	0.093629	0.051782	15	0.102264	0.05822	0	0	0	2	0.01227	0.00738	0	0	0
ENSG00000248746	ACTN3	11[+]66546395-66563329	0	0	0	2	0.01255	0.006941	0	0	0	0	0	0	0	0	0	0	0	0
ENSG00000130402	ACTN4	19[+]38647670-38731583	53421	357.475	197.811	46318	321.616	177.87	40778	308.516	175.64	69670	494.182	294.098	59241	397.876	239.289	82488	606.622	339.211
ENSG00000131966	ACTR10	14[+]58200080-58235636	203	2.71353	1.50155	193	3.3371	1.84558	241	3.72824	2.1225	99	1.47196	0.875994	58	1.14917	0.691128	211	3.13528	1.75318
ENSG00000138107	ACTR1A	10[-]102461881-102502711	16470	188.611	104.369	15245	181.339	100.289	12550	162.26	92.3754	12060	147.349	87.6906	8945	103.48	62.2344	11819	150.02	83.8882
ENSG00000115073	ACTR1B	2[-]97655963-97664107	10812	156.003	86.3253	11809	176.846	97.8047	9411	153.301	87.2749	5846	89.9986	53.5602	6796	99.1206	59.6126	6589	105.404	58.9397
ENSG00000138071	ACTR2	2[+]65227753-65271253	471	4.04553	2.23862	983	8.62415	4.76959	968	9.2903	5.28902	342	3.19202	1.89964	304	2.71561	1.6332	413	3.88977	2.17508
ENSG00000115091	ACTR3	2[+]113889960-113962596	439	2.10491	1.16477	1039	5.44913	3.01364	1192	7.62566	4.34133	368	1.88497	1.12179	438	2.72607	1.6395	605	3.21818	1.79954
ENSG00000133627	ACTR3B	7[+]152759749-152855378	134	2.31724	1.28226	134	2.51059	1.38848	86	1.76031	1.00216	222	4.61559	2.74684	143	2.70488	1.62676	295	6.27459	3.50863
ENSG00000106526	ACTR3C	7[-]150243916-150323725	4	0.102599	0.056774	1	0.027445	0.015178	2	0.049057	0.027929	1	0.003981	0.002369	3	0.075108	0.045171	0	0	0
ENSG00000101442	ACTR5	20[+]38748442-38772520	1334	16.8054	9.29937	1023	13.3664	7.39231	927	13.1795	7.50314	624	8.38299	4.9889	379	4.81695	2.89699	743	10.3737	5.80076
ENSG00000075089	ACTR6	12[+]100199122-100241865	672	11.1775	6.18514	567	10.7505	5.94557	441	8.53924	4.86144	346	6.47781	3.85509	177	2.901	1.7447	367	6.60659	3.69428
ENSG00000113812	ACTR8	3[-]53867066-53882202	199	1.76729	0.977941	175	1.8696	1.03398	244	2.74702	1.56389	155	2.64143	1.57197	152	1.37436	0.826561	222	2.18381	1.22114
ENSG00000123165	ACTRT1	X[-]128050962-128052398	0	0	0	0	0	0	0	0	0	0	0	0	0	0	0	0	0	0
ENSG00000169717	ACTRT2	1[+]3021483-3022903	0	0	0	0	0	0	0	0	0	0	0	0	0	0	0	0	0	0
ENSG00000184378	ACTRT3	3[-]169766921-169769895	6	0.086102	0.047645	22	0.366341	0.202605	20	0.359672	0.204763	27	0.461759	0.274803	9	0.146028	0.087823	47	0.831818	0.465137
ENSG00000115170	ACVR1	2[-]157736444-157875862	198	2.22562	1.23156	252	2.95305	1.63319	256	3.48694	1.98513	61	0.686281	0.408421	95	1.07662	0.647496	96	1.12559	0.629405
ENSG00000135503	ACVR1B	12[+]51951667-51997078	897	9.22578	5.10514	676	5.38994	2.9809	632	5.87059	3.34216	184	3.55299	2.11446	513	5.68891	3.4214	661	5.99112	3.35012
ENSG00000123612	ACVR1C	2[-]157526767-157629005	0	0	0	6	0.022275	0.012319	6	0.023556	0.01341	0	0	0	0	0	0	0	0	0
ENSG00000121989	ACVR2A	2[+]147844517-147930826	14	0.076733	0.042461	14	0.081546	0.045099	30	0.185503	0.105608	14	0.083228	0.049531	10	0.056647	0.034068	36	0.21906	0.122494
ENSG00000114739	ACVR2B	3[+]38453851-38493142	87	0.235907	0.13054	99	0.277634	0.153545	101	0.308937	0.175879	111	0.321256	0.191186	131	0.361077	0.217157	150	0.450918	0.252144
ENSG00000139567	ACVRL1	12[+]51906908-51923359	1023	11.9086	6.5897	1048	13.496	7.46396	801	11.8404	6.7408	1240	12.3537	7.35196	1859	25.1294	15.1132	1768	24.8657	13.9045
ENSG00000243989	ACY1	3[+]51983278-51989202	1410	30.3685	16.8046	1366	29.9304	16.553	1450	34.4305	19.6015	1249	28.2574	16.8166	1974	42.4894	25.5537	1452	34.3762	19.2225
ENSG00000132744	ACY3	11[-]67642555-67650659	0	0	0	0	0	0	0	0	0	0	0	0	0	0	0	0	0	0
ENSG00000119640	ACYP1	14[-]75053221-75069483	359	18.196	10.0689	368	19.2858	10.666	435	25.1098	14.2952	226	12.2114	7.26726	206	10.5218	6.32799	236	13.2108	7.38723
ENSG00000170634	ACYP2	2[+]53970838-54305300	270	9.06098	5.01395	218	7.2006	3.98229	278	10.8675	6.18692	182	6.48313	3.85825	136	4.71482	2.83556	195	6.86416	3.83831
ENSG00000188223	AD000671.1	19[+]35745678-35754519	145	4.52991	2.50665	78	2.5195	1.39341	68	2.3767	1.35307	0	0	0	110	3.48296	2.0947	119	4.12455	2.30637
ENSG00000267120	AD000671.2	19[-]35739252-35745432	46	0.768047	0.425003	38	0.650692	0.359865	141	2.66904	1.5195	112	2.00123	1.19098	31	0.516014	0.310338	126	2.33994	1.30845
ENSG00000196839	ADA	20[-]44619522-44651742	1050	23.6652	13.0953	992	22.7286	12.5701	886	22.6598	12.9004	1011	23.6334	14.0648	922	20.424	12.2833	1047	25.2144	14.0994
ENSG00000093072	ADA2	22[-]17178790-17221989	9	0.064165	0.035506	0	0	0	10	0.08071	0.045949	4	0.030257	0.018006	6	0.043311	0.026048	4	0.031705	0.017729
ENSG00000164113	ADAD1	4[+]122378966-122429802	0	0	0	0	0	0	0	0	0	0	0	0	0	0	0	0	0	0
ENSG00000140955	ADAD2	16[+]84191138-84197166	0	0	0	0	0	0	0	0	0	0	0	0	0	0	0	0	0	0
ENSG00000168803	ADAL	15[+]43330674-43354555	8	0.066519	0.036809	20	0.331783	0.183493	18	0.252262	0.143614	33	0.318921	0.189797	10	0.086424	0.051977	46	1.01874	0.569659
ENSG00000137845	ADAM10	15[-]58588807-58749978	222	0.624241	0.345427	369	1.09479	0.605475	455	1.52812	0.869964	160	0.534907	0.318335	182	0.546852	0.328885	147	0.519377	0.290426
ENSG00000073670	ADAM11	17[+]44759031-44781846	77	0.539947	0.298783	86	0.642573	0.355375	48	0.377557	0.214945	15	0.111548	0.066384	30	0.212391	0.127735	32	0.249658	0.139604
ENSG00000148848	ADAM12	10[-]126012381-126388455	262	2.40071	1.32845	211	2.21816	1.22676	286	3.02781	1.72375	242	3.07761	1.83155	165	1.08456	0.65227	188	1.70593	0.953921
ENSG00000143537	ADAM15	1[+]155051286-155062775	17653	211.142	116.836	18460	227.092	125.593	15865	217.6	123.881	12652	174.444	103.815	16876	205.654	123.683	14316	189.758	106.109
ENSG00000151694	ADAM17	2[-]9488486-9555792	82	0.6045	0.334504	174	1.33171	0.736504	210	1.76548	1.0051	90	0.707778	0.421214	107	0.79253	0.476639	108	0.882813	0.493652
ENSG00000168619	ADAM18	8[+]39584489-39730064	0	0	0	0	0	0	0	0	0	0	0	0	0	0	0	0	0	0
ENSG00000135074	ADAM19	5[-]157395534-157575775	2502	12.9677	7.17578	2174	11.6223	6.42771	1904	10.841	6.17187	1155	6.56296	3.90576	834	4.71663	2.83665	1006	6.54487	3.65977
ENSG00000104755	ADAM2	8[-]39743735-39838289	0	0	0	0	0	0	0	0	0	0	0	0	0	0	0	0	0	0
ENSG00000134007	ADAM20	14[-]70522358-70535015	0	0	0	0	0	0	0	0	0	0	0	0	0	0	0	0	0	0
ENSG00000139985	ADAM21	14[+]70452157-70459899	0	0	0	0	0	0	0	0	0	0	0	0	0	0	0	0	0	0
ENSG00000008277	ADAM22	7[+]87934143-88202889	17	0.057625	0.031887	46	0.666844	0.368798	31	0.611344	0.348041	47	0.26953	0.160403	32	0.576209	0.346541	32	0.993492	0.555541
ENSG00000114948	ADAM23	2[+]206443539-206621130	321	2.04784	1.13318	277	1.77257	0.980321	288	2.17983	1.24099	306	2.81682	1.67635	258	1.40162	0.842955	313	2.77919	1.55407
ENSG00000042980	ADAM28	8[+]24294040-24359018	0	0	0	0	0	0	0	0	0	0	0	0	0	0	0	0	0	0
ENSG00000168594	ADAM29	4[+]174918358-174978180	0	0	0	0	0	0	2	0.021477	0.012227	0	0	0	0	0	0	0	0	0
ENSG00000134249	ADAM30	1[-]119893533-119896495	0	0	0	0	0	0	0	0	0	0	0	0	0	0	0	0	0	0
ENSG00000197140	ADAM32	8[+]39106990-39284909	0	0	0	5	0.064259	0.035538	0	0	0	0	0	0	5	0.071535	0.043022	0	0	0
ENSG00000149451	ADAM33	20[-]3667970-3682246	2829	26.3015	14.5541	2581	27.5835	15.2551	2210	23.352	13.2944	1046	11.1617	6.6426	1022	10.2156	6.14381	1473	15.6871	8.77191
ENSG00000069206	ADAM7	8[+]24440930-24526970	0	0	0	0	0	0	0	0	0	0	0	0	0	0	0	0	0	0
ENSG00000151651	ADAM8	10[-]133262403-133276868	342	3.56539	1.97293	272	3.13504	1.73384	333	3.82881	2.17976	136	1.42908	0.850478	187	1.86591	1.12219	217	2.43844	1.36353
ENSG00000168615	ADAM9	8[+]38996869-39105144	500	4.26168	2.35823	1018	9.07175	5.01713	1010	9.70431	5.52472	358	3.21033	1.91054	571	4.90066	2.94733	489	4.6415	2.59544
ENSG00000134028	ADAMDEC1	8[+]24384285-24406013	0	0	0	0	0	0	0	0	0	0	0	0	0	0	0	0	0	0
ENSG00000154734	ADAMTS1	21[-]26835747-26845409	524	3.69708	2.0458	601	3.87251	2.14169	521	3.65413	2.08032	267	1.76424	1.04994	254	1.59056	0.956586	264	1.8147	1.01474
ENSG00000142303	ADAMTS10	19[-]8580242-8610700	571	5.71428	3.16203	513	5.10074	2.82096	475	4.53261	2.58044	95	0.986464	0.587067	95	1.09955	0.661287	108	1.57323	0.879721
ENSG00000151388	ADAMTS12	5[-]33523535-33892192	292	6.53213	3.61459	247	4.22697	2.33773	291	6.86597	3.90883	183	4.2367	2.52135	123	2.75313	1.65577	224	5.23576	2.92774
ENSG00000160323	ADAMTS13	9[+]133422000-133459402	69	0.446714	0.247192	75	0.511918	0.283116	48	0.350101	0.199315	2	0.008308	0.004945	27	0.191697	0.11529	28	0.292411	0.16351
ENSG00000138316	ADAMTS14	10[+]70672803-70762441	24	0.142018	0.078587	20	0.126714	0.070079	22	0.151449	0.08622	0	0	0	2	0.012358	0.007432	0	0	0
ENSG00000166106	ADAMTS15	11[+]130448974-130476641	228	1.29179	0.714821	189	1.11448	0.616366	84	0.534715	0.304416	177	1.06919	0.636295	223	1.27798	0.768595	398	2.50825	1.40256
ENSG00000145536	ADAMTS16	5[+]5140330-5320304	14	0.090562	0.050113	20	0.13123	0.072577	14	0.097175	0.055322	17	0.11567	0.068838	26	0.166873	0.10036	21	0.146581	0.081965
ENSG00000140470	ADAMTS17	15[-]99971589-100342005	0	0	0	18	0.345248	0.190939	9	0.047137	0.026835	4	0.022145	0.013179	6	0.03147	0.018927	0	0	0
ENSG00000140873	ADAMTS18	16[-]77247813-77435114	0	0	0	0	0	0	0	0	0	0	0	0	0	0	0	0	0	0
ENSG00000145808	ADAMTS19	5[+]129460265-129738683	0	0	0	4	0.025504	0.014105	24	0.166263	0.094654	0	0	0	0	0	0	2	0.013508	0.007554
ENSG00000087116	ADAMTS2	5[-]179110851-179345430	2755	29.2921	16.2089	2508	25.8709	14.3079	2292	27.2598	15.5191	870	12.0616	7.1781	1137	15.6247	9.39691	1193	17.5007	9.78603
ENSG00000173157	ADAMTS20	12[-]43353866-43551921	0	0	0	4	0.021786	0.012049	0	0	0	0	0	0	0	0	0	0	0	0
ENSG00000156140	ADAMTS3	4[-]72280969-72569386	4	0.019968	0.011049	6	0.031086	0.017192	0	0	0	0	0	0	0	0	0	0	0	0
ENSG00000158859	ADAMTS4	1[-]161184308-161199056	31	0.099856	0.055256	17	0.096934	0.053609	18	0.065158	0.037095	15	0.051333	0.03055	2	0.006662	0.004007	4	0.013324	0.007451
ENSG00000154736	ADAMTS5	21[-]26917912-26966513	75	0.264011	0.146092	46	0.169106	0.093524	42	0.165327	0.094122	15	0.053279	0.031707	8	0.02618	0.015745	31	0.121555	0.067971
ENSG00000049192	ADAMTS6	5[-]65148736-65481920	15	0.064906	0.035916	34	0.153901	0.085115	37	0.183019	0.104194	8	0.035627	0.021203	4	0.017782	0.010694	12	0.054313	0.030371
ENSG00000136378	ADAMTS7	15[-]78759203-78811431	219	1.288	0.712721	247	1.50592	0.83285	211	1.40091	0.797547	240	1.50613	0.89633	256	1.52289	0.915889	370	2.41625	1.35112
ENSG00000134917	ADAMTS8	11[-]130404925-130428993	808	6.49729	3.59531	690	5.75723	3.18403	545	4.94987	2.81799	88	0.754728	0.449155	92	0.746132	0.448735	146	1.30022	0.727059
ENSG00000163638	ADAMTS9	3[-]64515654-64688000	0	0	0	2	0.008769	0.00485	0	0	0	0	0	0	0	0	0	0	0	0
ENSG00000178031	ADAMTSL1	9[+]17906563-18910950	288	1.44728	0.80086	155	1.93537	1.07035	183	1.63937	0.933301	506	2.60029	1.54749	481	2.23109	1.34181	731	3.89686	2.17905
ENSG00000197859	ADAMTSL2	9[+]133532164-133575519	0	0	0	0	0	0	0	0	0	0	0	0	0	0	0	0	0	0
ENSG00000156218	ADAMTSL3	15[+]83654086-84039842	0	0	0	2	0.007929	0.004385	0	0	0	0	0	0	0	0	0	6	0.029043	0.01624
ENSG00000143382	ADAMTSL4	1[+]150549369-150560937	2372	21.0295	11.6368	2191	18.1855	10.0575	2075	21.9501	12.4963	1988	16.9471	10.0856	2503	21.3304	12.8284	2213	19.2533	10.7661
ENSG00000185761	ADAMTSL5	19[-]1505018-1513604	969	13.531	7.48744	977	16.2807	9.00404	774	13.157	7.49036	1013	13.2479	7.88412	1130	15.829	9.51981	1363	18.983	10.6149
ENSG00000105963	ADAP1	7[-]897901-955407	2513	34.7484	19.2283	3332	47.6689	26.3633	3046	47.0956	26.8118	432	6.84812	4.07547	874	12.0768	7.26313	556	9.15437	5.11895
ENSG00000184060	ADAP2	17[+]30921680-30959322	29	0.318272	0.176118	53	0.602424	0.33317	14	0.171432	0.097597	19	0.215891	0.128481	12	0.122797	0.073852	31	0.370552	0.207205
ENSG00000160710	ADAR	1[-]154582062-154627964	5936	29.267	16.195	6165	31.7313	17.549	5804	32.2947	18.3855	3041	16.1988	9.64026	1821	9.24642	5.56093	1405	7.83602	4.38175
ENSG00000197381	ADARB1	21[+]45074600-45226560	4245	27.3441	15.131	3419	24.0409	13.2958	3409	24.9644	14.2124	2913	27.9356	16.6251	2258	22.4409	13.4963	3966	29.1827	16.3184
ENSG00000185736	ADARB2	10[-]1177318-1737476	0	0	0	0	0	0	0	0	0	0	0	0	0	0	0	0	0	0
ENSG00000065457	ADAT1	16[-]75596981-75623300	135	3.7843	2.09407	108	2.40371	1.32937	120	2.88547	1.64271	105	3.45968	2.05893	85	2.0133	1.21083	217	6.26001	3.50048
ENSG00000189007	ADAT2	6[-]143422832-143450673	14	0.092133	0.050982	21	0.145584	0.080515	19	0.20755	0.118159	23	0.127598	0.075937	7	0.032959	0.019822	15	0.111633	0.062423
ENSG00000213638	ADAT3	19[+]1905378-1913447	724	14.4361	7.98829	711	14.7458	8.15516	778	17.7272	10.0922	853	18.2967	10.8888	986	20.1535	12.1206	833	18.4584	10.3216
ENSG00000063761	ADCK1	14[+]77800083-77933954	788	13.574	7.51127	732	13.5077	7.47043	525	11.3309	6.45076	664	11.6131	6.91121	851	13.8089	8.30486	890	15.4281	8.6271
ENSG00000133597	ADCK2	7[+]140673153-140696261	5167	70.811	39.1837	5186	74.4636	41.1821	3675	59.043	33.6135	2936	42.7285	25.4287	3378	47.3048	28.4498	3829	60.0939	33.6034
ENSG00000173137	ADCK5	8[+]144374042-144393242	2208	38.2334	21.1567	2561	46.4106	25.6674	2014	39.3342	22.3932	1072	21.1058	12.5606	1620	28.5717	17.1834	1193	24.1852	13.5239
ENSG00000164742	ADCY1	7[+]45574140-45723116	8	0.020608	0.011404	8	0.021371	0.011819	8	0.022567	0.012848	0	0	0	0	0	0	3	0.012744	0.007126
ENSG00000143199	ADCY10	1[-]167809388-167914215	0	0	0	0	0	0	0	0	0	4	0.023339	0.01389	0	0	0	0	0	0
ENSG00000078295	ADCY2	5[+]7396208-7830081	0	0	0	0	0	0	2	0.01106	0.006297	9	0.047012	0.027978	0	0	0	4	0.021688	0.012127
ENSG00000138031	ADCY3	2[-]24819169-24919839	4769	45.9079	25.4034	4581	45.3918	25.1039	3928	42.8319	24.3844	4150	52.0565	30.98	4121	45.6762	27.4703	5031	62.0044	34.6717
ENSG00000129467	ADCY4	14[-]24318349-24335071	0	0	0	4	0.033455	0.018502	7	0.453264	0.258046	0	0	0	0	0	0	0	0	0
ENSG00000173175	ADCY5	3[-]123282296-123449758	14	0.057593	0.031869	44	0.197949	0.109476	51	0.25311	0.144097	0	0	0	2	0.008906	0.005356	0	0	0
ENSG00000174233	ADCY6	12[-]48766198-48789037	6535	33.1804	18.3606	5639	30.1238	16.6599	4289	24.7165	14.0713	3608	19.9308	11.8613	3518	18.3158	11.0154	4161	23.6952	13.2499
ENSG00000121281	ADCY7	16[+]50246137-50318135	1100	8.88186	4.91483	1166	10.1519	5.61448	1087	13.0939	7.45441	1072	9.08955	5.40939	1352	8.53974	5.13593	1153	8.56951	4.7919
ENSG00000155897	ADCY8	8[-]130780301-131042426	0	0	0	0	0	0	0	0	0	0	0	0	0	0	0	0	0	0
ENSG00000162104	ADCY9	16[-]3953387-4116185	1292	5.58383	3.08984	1400	7.03549	3.89098	1077	5.82124	3.31406	1568	7.32307	4.35812	1494	6.64363	3.99558	1794	8.97294	5.01749
ENSG00000141433	ADCYAP1	18[+]904943-912172	6	0.055958	0.030965	0	0	0	0	0	0	0	0	0	0	0	0	0	0	0
ENSG00000078549	ADCYAP1R1	7[+]31052461-31111479	42	0.205933	0.113955	28	0.141234	0.07811	23	0.126933	0.072264	37	0.328499	0.195497	27	0.464964	0.279636	57	0.804457	0.449837
ENSG00000087274	ADD1	4[+]2843857-2930076	6570	63.3137	35.035	5260	51.9512	28.7316	4458	48.0051	27.3296	6047	53.7215	31.9708	4650	40.1697	24.1586	5992	63.434	35.4711
ENSG00000075340	ADD2	2[-]70607618-70768212	0	0	0	0	0	0	0	0	0	6	0.02215	0.013182	0	0	0	4	0.015413	0.008619
ENSG00000148700	ADD3	10[+]110005804-110135565	76	0.564991	0.312641	161	1.24456	0.688303	190	1.59229	0.906498	44	0.415482	0.247263	72	0.53997	0.324746	60	0.487381	0.272534
ENSG00000118492	ADGB	6[+]146598965-146815462	0	0	0	0	0	0	0	0	0	0	0	0	0	0	0	0	0	0
ENSG00000197177	ADGRA1	10[+]133070929-133131675	0	0	0	0	0	0	0	0	0	0	0	0	0	0	0	0	0	0
ENSG00000020181	ADGRA2	8[+]37784191-37844896	11791	64.4759	35.6781	10278	58.2805	32.232	9010	55.6919	31.7057	5982	35.1181	20.8995	6096	33.9096	20.3937	6729	41.0177	22.9363
ENSG00000152990	ADGRA3	4[-]22345071-22516054	73	0.606903	0.335834	106	0.852383	0.47141	105	0.834534	0.475105	89	0.671233	0.399466	139	0.994622	0.59818	104	0.89765	0.501949
ENSG00000181790	ADGRB1	8[+]142449430-142545009	2	0.010321	0.005711	0	0	0	0	0	0	0	0	0	0	0	0	0	0	0
ENSG00000121753	ADGRB2	1[-]31727117-31764893	3344	23.4279	12.964	3859	27.5916	15.2595	2986	22.6232	12.8795	2243	16.1124	9.58885	2903	19.7974	11.9064	2767	20.8288	11.6471
ENSG00000135298	ADGRB3	6[+]68635367-69389511	0	0	0	0	0	0	0	0	0	4	0.019456	0.011579	8	0.03925	0.023606	0	0	0
ENSG00000111452	ADGRD1	12[+]130953907-131141469	33	0.253941	0.14052	7	0.045191	0.024993	21	0.176811	0.100659	10	0.066492	0.039571	6	0.034422	0.020702	15	0.120406	0.067329
ENSG00000180264	ADGRD2	9[+]124452091-124478589	0	0	0	0	0	0	0	0	0	0	0	0	0	0	0	0	0	0
ENSG00000174837	ADGRE1	19[+]6887566-6940459	1598	16.707	9.24494	1447	15.6204	8.63889	1217	14.2804	8.1299	702	7.81071	4.64832	532	5.6197	3.37977	990	11.4172	6.38427
ENSG00000127507	ADGRE2	19[-]14732393-14778537	47	0.296656	0.164157	26	0.127713	0.070632	35	0.448886	0.255553	60	0.33008	0.196438	75	0.63511	0.381965	94	0.798105	0.446285
ENSG00000131355	ADGRE3	19[-]14619117-14690027	0	0	0	0	0	0	0	0	0	0	0	0	0	0	0	0	0	0
ENSG00000123146	ADGRE5	19[+]14381156-14408725	3297	35.0014	19.3682	2758	29.8198	16.4919	2370	27.7749	15.8124	3141	36.3768	21.6487	3865	42.9419	25.8259	4985	61.3131	34.2851
ENSG00000153292	ADGRF1	6[-]46997703-47042363	0	0	0	0	0	0	0	0	0	0	0	0	0	0	0	0	0	0
ENSG00000164393	ADGRF2	6[+]47656436-47697797	0	0	0	0	0	0	0	0	0	0	0	0	0	0	0	0	0	0
ENSG00000173567	ADGRF3	2[-]26308176-26346817	2	0.019211	0.010631	1	0.004615	0.002552	2	0.018665	0.010626	0	0	0	0	0	0	0	0	0
ENSG00000153294	ADGRF4	6[+]47685864-47722021	11	0.102233	0.056571	22	0.229968	0.127184	20	0.227458	0.129493	18	0.191412	0.113914	11	0.106872	0.064274	34	0.374023	0.209146
ENSG00000069122	ADGRF5	6[-]46852512-46954943	0	0	0	0	0	0	0	0	0	0	0	0	0	0	0	0	0	0
ENSG00000205336	ADGRG1	16[+]57610652-57665580	397	4.70679	2.60453	377	4.77773	2.64232	319	3.80237	2.16471	1116	14.3081	8.51507	1144	14.3373	8.62263	1495	17.285	9.66545
ENSG00000173698	ADGRG2	X[-]18989309-19122637	0	0	0	0	0	0	0	0	0	0	0	0	0	0	0	0	0	0
ENSG00000182885	ADGRG3	16[+]57668187-57689378	2	0.014003	0.007749	6	0.073276	0.040525	14	0.185799	0.105776	8	0.100435	0.059771	2	0.023788	0.014307	4	0.052184	0.02918
ENSG00000156920	ADGRG4	X[+]136300963-136416888	0	0	0	0	0	0	0	0	0	0	0	0	0	0	0	0	0	0
ENSG00000159618	ADGRG5	16[+]57542421-57577195	0	0	0	0	0	0	0	0	0	8	0.072733	0.043285	2	0.017285	0.010395	4	0.037917	0.021202
ENSG00000112414	ADGRG6	6[+]142301854-142446266	2	0.009168	0.005073	28	0.130678	0.072271	25	0.125353	0.071364	8	0.035142	0.020914	22	0.101507	0.061048	14	0.068408	0.038252
ENSG00000144820	ADGRG7	3[+]100609589-100695479	0	0	0	0	0	0	0	0	0	0	0	0	0	0	0	0	0	0
ENSG00000072071	ADGRL1	19[-]14147743-14206187	809	6.23473	3.45003	799	4.90413	2.71223	609	3.79109	2.15829	666	3.21256	1.91186	754	4.19047	2.52021	761	4.90157	2.74086
ENSG00000117114	ADGRL2	1[+]81306166-81992423	29	0.147257	0.081485	50	0.262809	0.145346	70	0.400911	0.228241	11	0.057908	0.034462	12	0.058582	0.035232	6	0.033997	0.019011
ENSG00000150471	ADGRL3	4[+]61201258-62078335	0	0	0	10	0.026366	0.014582	4	0.011433	0.006509	0	0	0	0	0	0	0	0	0
ENSG00000162618	ADGRL4	1[-]78889764-79006718	2	0.01343	0.007432	8	0.075505	0.041758	0	0	0	0	0	0	0	0	0	0	0	0
ENSG00000164199	ADGRV1	5[+]90529344-91164437	0	0	0	0	0	0	0	0	0	2	0.062112	0.036964	0	0	0	0	0	0
ENSG00000187758	ADH1A	4[-]99276367-99291028	0	0	0	0	0	0	0	0	0	0	0	0	0	0	0	0	0	0
ENSG00000196616	ADH1B	4[-]99304964-99352760	11	0.086821	0.048043	8	0.065673	0.03632	10	0.087507	0.049818	0	0	0	0	0	0	2	0.017538	0.009807
ENSG00000248144	ADH1C	4[-]99336492-99353027	0	0	0	0	0	0	0	0	0	0	0	0	0	0	0	0	0	0
ENSG00000198099	ADH4	4[-]99123657-99144297	0	0	0	0	0	0	0	0	0	0	0	0	0	0	0	0	0	0
ENSG00000197894	ADH5	4[-]99070978-99088751	8634	121.757	67.3751	4994	88.6393	49.022	5178	82.3976	46.9094	3279	47.2871	28.1416	1060	14.0693	8.4615	4703	73.925	41.3374
ENSG00000172955	ADH6	4[-]99202638-99219537	0	0	0	0	0	0	0	0	0	0	0	0	0	0	0	0	0	0
ENSG00000196344	ADH7	4[-]99412261-99435737	0	0	0	0	0	0	0	0	0	0	0	0	0	0	0	0	0	0
ENSG00000147576	ADHFE1	8[+]66430185-66468907	8	0.115595	0.063965	20	0.29076	0.160805	28	0.443803	0.252659	12	0.18479	0.109973	0	0	0	20	0.684114	0.382544
ENSG00000182551	ADI1	2[-]3497361-3519736	6293	85.356	47.2323	4519	63.8663	35.3212	5101	78.008	44.4104	1717	26.1023	15.5341	2809	38.9097	23.4009	2130	32.393	18.1136
ENSG00000182035	ADIG	20[+]38581195-38588463	0	0	0	0	0	0	0	0	0	0	0	0	0	0	0	0	0	0
ENSG00000181092	ADIPOQ	3[+]186842690-186858463	0	0	0	0	0	0	0	0	0	0	0	0	0	0	0	0	0	0
ENSG00000159346	ADIPOR1	1[-]202940823-202958572	5241	78.4643	43.4187	4478	69.8434	38.6269	4205	71.2211	40.5465	7243	115.598	68.795	4173	62.8685	37.81	6956	115.252	64.4467
ENSG00000006831	ADIPOR2	12[+]1691027-1788678	841	6.75155	3.73601	690	5.74818	3.17903	635	5.74969	3.27333	502	4.30018	2.55913	507	4.11416	2.47432	1024	9.11673	5.0979
ENSG00000148671	ADIRF	10[+]86968192-86983934	103	3.68914	2.04141	137	4.98443	2.75664	65	2.84832	1.62156	53	1.9845	1.18102	49	1.71278	1.03009	34	1.32804	0.742613
ENSG00000156110	ADK	10[+]74151185-74709303	322	6.96791	3.85573	436	9.60249	5.31066	345	8.1604	4.64576	311	7.4227	4.41741	188	3.72793	2.24203	828	18.1586	10.1539
ENSG00000148926	ADM	11[+]10304680-10307397	1268	34.7539	19.2313	1004	29.056	16.0694	871	27.7458	15.7958	641	16.6191	9.89038	641	12.8319	7.71727	891	25.2362	14.1116
ENSG00000128165	ADM2	22[+]50481556-50486440	131	0.984661	0.544868	144	1.12087	0.619896	119	1.00872	0.574268	2	0.016072	0.009565	0	0	0	0	0	0
ENSG00000224420	ADM5	19[+]49688664-49690575	269	5.04163	2.78982	289	5.61898	3.10758	242	5.10707	2.90748	220	4.38957	2.61233	222	4.19916	2.52544	254	5.27408	2.94916
ENSG00000101126	ADNP	20[-]50888919-50931240	138	0.832916	0.460899	236	1.38459	0.765747	285	2.12102	1.20751	209	1.27472	0.758616	261	1.35648	0.81581	228	1.51493	0.847121
ENSG00000101544	ADNP2	18[+]80109031-80147523	110	0.655502	0.362726	142	0.87514	0.483996	195	1.3134	0.747728	111	1.02952	0.612691	133	1.39521	0.839097	130	0.855949	0.47863
ENSG00000181915	ADO	10[+]62804857-62808483	275	2.43454	1.34717	256	2.35267	1.30115	263	2.63419	1.49966	188	1.779	1.05872	231	2.07363	1.24711	569	5.59414	3.12813
ENSG00000163485	ADORA1	1[+]203090654-203167405	100	1.18895	0.657912	96	1.38052	0.763496	66	0.904926	0.515179	25	0.250199	0.148899	38	0.354894	0.213438	42	0.434886	0.24318
ENSG00000128271	ADORA2A	22[+]24423597-24442360	0	0	0	16	0.199651	0.110417	17	0.225131	0.128168	0	0	0	0	0	0	0	0	0
ENSG00000170425	ADORA2B	17[+]15944917-15975746	262	4.85263	2.68523	213	4.10057	2.26782	177	3.70768	2.1108	204	4.03284	2.40003	76	1.42745	0.858491	269	5.53729	3.09635
ENSG00000282608	ADORA3	1[-]111499429-111503760	0	0	0	0	0	0	0	0	0	0	0	0	2	0.03456	0.020785	0	0	0
ENSG00000159322	ADPGK	15[-]72751369-72785846	2862	36.6346	20.272	1623	22.7349	12.5735	1658	25.5931	14.5703	1100	15.493	9.22024	802	10.6006	6.37537	2300	34.0347	19.0315
ENSG00000144843	ADPRH	3[+]119579268-119589945	8	0.056679	0.031364	4	0.029413	0.016267	4	0.031993	0.018214	0	0	0	0	0	0	0	0	0
ENSG00000153531	ADPRHL1	13[-]113399610-113453524	166	0.54604	0.302154	151	1.35858	0.751362	110	0.409712	0.233251	160	0.563555	0.335384	181	0.60235	0.362262	257	1.10142	0.615892
ENSG00000116863	ADPRHL2	1[+]36088875-36093932	15453	299.461	165.709	18455	371.164	205.272	15549	340.161	193.655	7455	154.134	91.7287	9531	186.686	112.276	7550	162.206	90.7025
ENSG00000170222	ADPRM	17[+]10697594-10711233	126	3.34427	1.85057	82	2.22221	1.22899	95	2.80651	1.59776	40	1.11814	0.665433	35	0.935116	0.562393	187	5.52407	3.08896
ENSG00000120907	ADRA1A	8[-]26748150-26867273	0	0	0	0	0	0	0	0	0	0	0	0	0	0	0	0	0	0
ENSG00000170214	ADRA1B	5[+]159916783-159972544	56	1.03739	0.574048	70	1.32928	0.735157	118	2.45288	1.39644	6	0.108612	0.064637	18	0.321996	0.193653	8	0.15845	0.088602
ENSG00000171873	ADRA1D	20[-]4220631-4249074	46	0.54058	0.299133	47	0.573136	0.316973	30	0.389636	0.221822	0	0	0	0	0	0	0	0	0
ENSG00000150594	ADRA2A	10[+]111077163-111080907	0	0	0	6	0.053258	0.029454	0	0	0	0	0	0	0	0	0	0	0	0
ENSG00000274286	ADRA2B	2[-]96112875-96116245	0	0	0	2	0.019832	0.010968	0	0	0	0	0	0	0	0	0	0	0	0
ENSG00000184160	ADRA2C	4[+]3766348-3768526	6	0.090769	0.050227	8	0.123724	0.068426	8	0.136628	0.077783	0	0	0	0	0	0	0	0	0
ENSG00000043591	ADRB1	10[+]114044056-114046908	0	0	0	0	0	0	0	0	0	0	0	0	4	0.042449	0.02553	0	0	0
ENSG00000169252	ADRB2	5[+]148825245-148828687	430	4.01697	2.22282	382	3.7042	2.04861	353	3.72134	2.11858	252	2.50777	1.49243	189	1.78233	1.07192	372	3.85355	2.15483
ENSG00000188778	ADRB3	8[-]37962991-37966965	0	0	0	0	0	0	0	0	0	0	0	0	0	0	0	0	0	0
ENSG00000130706	ADRM1	20[+]62302093-62308862	33230	750.412	415.245	34991	821.098	454.108	31639	810.243	461.276	39362	943.581	561.546	49864	1129.45	679.27	38436	956.771	535.008
ENSG00000239900	ADSL	22[+]40346500-40390463	4168	65.4215	36.2014	3048	31.0456	17.1698	2912	51.9739	29.589	3841	52.5222	31.2571	1556	30.3813	18.2718	4191	67.7393	37.8785
ENSG00000035687	ADSS	1[-]244408494-244452134	76	0.883815	0.489064	120	1.44708	0.800308	213	2.78682	1.58655	60	0.744036	0.442792	77	0.895637	0.538649	152	1.95792	1.09483
ENSG00000185100	ADSSL1	14[+]104724186-104747310	188	3.44563	1.90666	183	3.50566	1.93881	103	2.00955	1.14405	103	2.05197	1.22117	109	2.03725	1.22523	212	4.30482	2.40717
ENSG00000111863	ADTRP	6[-]11712054-11807046	0	0	0	2	0.032486	0.017966	0	0	0	6	0.098625	0.058694	2	0.031638	0.019028	6	0.166216	0.092945
ENSG00000106624	AEBP1	7[+]44104361-44114562	1	0.011808	0.006534	8	0.058166	0.032169	4	0.114246	0.065041	0	0	0	0	0	0	2	0.0175	0.009785
ENSG00000139154	AEBP2	12[+]19404045-19720801	123	1.0034	0.555238	142	1.22394	0.676898	131	2.08003	1.18417	105	1.26674	0.753863	116	1.41263	0.849576	119	1.1777	0.658545
ENSG00000181026	AEN	15[+]88621296-88632282	15803	172.852	95.6485	15687	178.343	98.6327	12601	154.084	87.7206	7755	94.5604	56.275	8580	97.8155	58.8276	8310	103.814	58.0509
ENSG00000104964	AES	19[-]3052910-3063107	29203	615.028	340.329	29286	638.399	353.067	26419	618.563	352.151	39143	848.17	504.765	42667	876.473	527.123	33736	757.991	423.854
ENSG00000243440	AF130351.1	21[-]14591930-14658821	0	0	0	0	0	0	0	0	0	0	0	0	0	0	0	0	0	0
ENSG00000250349	AF241726.2	X[+]37349330-38687674	0	0	0	0	0	0	0	0	0	8	0.285187	0.169721	4	0.121429	0.073029	5	0.187535	0.104866
ENSG00000196526	AFAP1	4[-]7758714-7939926	2095	9.2251	5.10476	1967	8.84386	4.8911	1742	8.43966	4.80474	1081	4.94792	2.94461	914	3.95883	2.3809	968	4.59891	2.57162
ENSG00000157510	AFAP1L1	5[+]149271871-149341802	914	7.4119	4.10142	638	5.1268	2.83538	729	6.73666	3.83521	677	5.96552	3.55021	585	5.53048	3.32611	833	7.50044	4.1941
ENSG00000169129	AFAP1L2	10[-]114294824-114404756	0	0	0	0	0	0	0	0	0	2	0.017337	0.010318	0	0	0	0	0	0
ENSG00000130396	AFDN	6[+]167826922-167972023	46	0.453699	0.251057	138	0.981655	0.542904	148	2.08419	1.18654	132	1.13407	0.674913	130	1.47287	0.885806	75	0.580039	0.324347
ENSG00000172493	AFF1	4[+]86935002-87141054	106	0.367114	0.203145	189	0.678763	0.37539	245	0.945854	0.53848	146	0.622809	0.370647	105	0.700246	0.421138	139	0.681792	0.381245
ENSG00000155966	AFF2	X[+]148500619-149000663	4	0.009372	0.005186	12	0.029084	0.016085	10	0.025146	0.014316	9	0.022482	0.01338	0	0	0	8	0.020782	0.011621
ENSG00000144218	AFF3	2[-]99545419-100142583	87	0.88758	0.491148	165	1.45236	0.803225	100	0.549447	0.312803	121	1.58212	0.941557	127	1.56674	0.94226	65	0.282417	0.157922
ENSG00000072364	AFF4	5[-]132875379-132963634	218	0.736566	0.407583	304	1.49474	0.826667	339	1.55288	0.88406	91	0.326218	0.194139	199	1.0349	0.622402	133	0.495973	0.277339
ENSG00000135537	AFG1L	6[+]108294894-108526001	2	0.012369	0.006844	24	0.151788	0.083947	30	0.448383	0.255267	0	0	0	12	0.074972	0.045089	30	0.199568	0.111595
ENSG00000141385	AFG3L2	18[-]12328944-12377314	1133	11.2926	6.24881	935	9.997	5.52884	704	8.19284	4.66423	1095	11.6463	6.93097	658	6.6277	3.986	1441	16.2155	9.06738
ENSG00000079557	AFM	4[+]73481683-73504001	0	0	0	0	0	0	0	0	0	0	0	0	0	0	0	0	0	0
ENSG00000183077	AFMID	17[+]78187317-78207701	610	20.5469	11.3698	520	17.0629	9.43665	486	22.8657	13.0176	621	25.7379	15.3172	461	15.003	9.02302	771	24.9924	13.9753
ENSG00000081051	AFP	4[+]73436163-73456174	94	1.22043	0.675334	59	0.795854	0.440147	84	1.22926	0.699823	40	0.554593	0.330051	57	0.738699	0.444264	47	0.675415	0.377679
ENSG00000119844	AFTPH	2[+]64524305-64593005	21	0.158128	0.087501	69	0.629714	0.348263	71	1.09286	0.622169	22	0.176647	0.105126	29	0.226907	0.136465	16	0.135522	0.075781
ENSG00000038002	AGA	4[-]177430770-177442503	575	9.07197	5.02003	417	7.25661	4.01327	434	8.12265	4.62427	262	4.2843	2.54968	89	1.36934	0.823543	406	6.90408	3.86063
ENSG00000157985	AGAP1	2[+]235494089-236131800	566	2.86996	1.58811	606	3.13091	1.73155	568	3.42263	1.94852	958	5.59988	3.33261	909	4.81272	2.89444	1305	7.65877	4.28264
ENSG00000135439	AGAP2	12[-]57723761-57742157	1043	8.4822	4.69368	1088	8.27433	4.57612	887	7.89244	4.49321	1203	7.86759	4.68218	1299	12.0826	7.26663	1243	10.0519	5.62084
ENSG00000133612	AGAP3	7[+]151085867-151144436	9363	120.454	66.6542	9729	132.379	73.2122	8201	120.563	68.637	8212	121.897	72.5436	9865	141.268	84.9608	8505	126.968	70.998
ENSG00000188234	AGAP4	10[-]45825594-45847757	46	0.523911	0.289909	32	0.381908	0.211214	41	0.525552	0.299199	46	0.80969	0.481864	5	0.051121	0.030745	76	1.32587	0.741402
ENSG00000172650	AGAP5	10[-]73674285-73698159	30	0.343133	0.189875	19	0.222272	0.122928	27	0.342391	0.194925	19	0.215895	0.128484	21	0.246259	0.148104	56	0.818745	0.457826
ENSG00000204149	AGAP6	10[+]49982190-50010499	101	1.19112	0.659116	137	1.83295	1.01371	104	1.39768	0.795708	160	2.27646	1.35477	82	1.12746	0.678069	170	2.45386	1.37215
ENSG00000204172	AGAP9	10[-]47501854-47523638	10	0.130116	0.072	16	0.212954	0.117774	44	0.67169	0.382397	15	0.213434	0.127019	7	0.08681	0.052209	42	0.62141	0.34748
ENSG00000273540	AGBL1	15[+]86079973-87029052	0	0	0	0	0	0	0	0	0	0	0	0	0	0	0	0	0	0
ENSG00000165923	AGBL2	11[-]47659591-47715389	10	0.347441	0.192258	9	0.084381	0.046667	5	0.099246	0.056501	0	0	0	14	0.491674	0.2957	8	0.277089	0.154943
ENSG00000146856	AGBL3	7[+]134986508-135147963	17	0.48274	0.267127	21	0.22766	0.125908	25	0.287207	0.163509	6	0.052716	0.031373	18	0.173026	0.10406	12	0.125812	0.070352
ENSG00000186094	AGBL4	1[-]48532855-50023913	0	0	0	0	0	0	0	0	0	0	0	0	0	0	0	0	0	0
ENSG00000084693	AGBL5	2[+]27042364-27070622	1744	22.0938	12.2257	1559	17.3602	9.60106	1514	18.5316	10.5501	2033	22.9923	13.6833	1173	14.412	8.66758	2394	32.4568	18.1492
ENSG00000204305	AGER	6[-]32180968-32184324	254	5.80647	3.21304	230	5.17639	2.8628	249	6.12896	3.48925	152	4.97998	2.9637	98	2.06077	1.23938	164	4.06642	2.27386
ENSG00000173744	AGFG1	2[+]227472152-227561214	159	1.05801	0.585456	295	1.90461	1.05335	235	2.84763	1.62117	233	0.921842	0.548609	182	1.95087	1.17328	163	0.670444	0.374899
ENSG00000106351	AGFG2	7[+]100539211-100568219	1592	11.4885	6.35725	1574	11.9146	6.58939	1240	10.2957	5.86142	1510	12.6475	7.5268	1789	13.1926	7.93425	1980	15.9034	8.89287
ENSG00000164252	AGGF1	5[+]77030385-77065234	77	0.545187	0.301683	126	1.12816	0.62393	133	2.18356	1.24311	77	0.585341	0.348349	92	0.659365	0.396552	141	1.11539	0.623702
ENSG00000006530	AGK	7[+]141551189-141655244	206	1.73322	0.959086	196	1.78409	0.98669	120	1.13271	0.64486	74	0.661011	0.393382	80	0.676492	0.406852	129	1.19597	0.668762
ENSG00000162688	AGL	1[+]99850084-99924023	66	0.285796	0.158147	78	0.353904	0.195727	83	0.407817	0.232173	68	0.31633	0.188255	35	0.152278	0.091582	64	0.309814	0.173242
ENSG00000116771	AGMAT	1[-]15572353-15585110	0	0	0	0	0	0	2	0.029088	0.01656	0	0	0	0	0	0	0	0	0
ENSG00000187546	AGMO	7[-]15200318-15562015	0	0	0	0	0	0	0	0	0	0	0	0	0	0	0	0	0	0
ENSG00000092847	AGO1	1[+]35869808-35930528	403	0.945838	0.523385	395	0.964507	0.533421	344	0.911071	0.518678	374	0.93665	0.557421	341	1.08199	0.650723	487	1.26826	0.709186
ENSG00000123908	AGO2	8[-]140520156-140635619	518	2.30045	1.27297	547	1.25421	0.69364	438	2.28145	1.29884	699	1.96318	1.16833	648	2.05368	1.23511	1000	4.08462	2.28404
ENSG00000126070	AGO3	1[+]35930718-36072500	74	1.352	0.748139	140	0.237079	0.131116	175	2.74199	1.56103	80	2.15673	1.28352	106	1.23769	0.744363	133	1.33078	0.744148
ENSG00000134698	AGO4	1[+]35808172-35857890	22	0.095455	0.052821	29	0.1353	0.074828	37	0.186966	0.106441	14	0.063742	0.037934	6	0.02745	0.016509	22	0.110063	0.061545
ENSG00000204310	AGPAT1	6[-]32168212-32178096	6457	93.3165	51.6373	6941	104.25	57.6555	5591	91.1197	51.8749	11655	179.909	107.068	12070	175.804	105.731	9641	154.547	86.4197
ENSG00000169692	AGPAT2	9[-]136673143-136687423	7110	155.655	86.1324	8633	195.425	108.08	6696	166.375	94.7184	7976	186.993	111.283	10109	225.321	135.511	5345	133.205	74.4858
ENSG00000160216	AGPAT3	21[+]43865186-43986536	2737	19.6001	10.8459	3990	26.0547	14.4095	3433	25.7451	14.6568	4492	33.9881	20.227	3062	24.9609	15.0119	3242	28.214	15.7767
ENSG00000026652	AGPAT4	6[-]161129979-161274061	333	1.80617	0.999456	344	1.83429	1.01445	230	2.1865	1.24479	124	1.01078	0.601537	127	0.875318	0.526429	252	1.33317	0.745481
ENSG00000155189	AGPAT5	8[+]6708357-6759666	51	0.853172	0.472108	84	0.755694	0.417936	124	1.49935	0.853585	67	0.617355	0.367401	71	0.622541	0.374406	71	0.680711	0.380641
ENSG00000018510	AGPS	2[+]177392644-177559299	131	0.59613	0.329872	269	1.1594	0.641206	201	0.943408	0.537087	68	0.300786	0.179005	104	0.435783	0.262086	243	1.13455	0.63442
ENSG00000106541	AGR2	7[-]16791811-16833433	0	0	0	0	0	0	0	0	0	0	0	0	0	0	0	0	0	0
ENSG00000173467	AGR3	7[-]16859405-16881987	0	0	0	0	0	0	0	0	0	0	0	0	0	0	0	0	0	0
ENSG00000188157	AGRN	1[+]1020123-1056118	68782	303.503	167.945	64865	297.969	164.792	55880	279.75	159.263	19132	90.2296	53.6976	28652	128.27	77.1432	33765	165.523	92.5571
ENSG00000159723	AGRP	16[-]67482571-67483813	0	0	0	0	0	0	0	0	0	0	0	0	0	0	0	0	0	0
ENSG00000135744	AGT	1[-]230702523-230714297	47	0.657745	0.363967	55	0.794031	0.439139	51	0.810365	0.461345	10	0.140291	0.083491	10	0.142103	0.085463	26	0.39475	0.220737
ENSG00000135049	AGTPBP1	9[-]85546539-85742029	2	0.014401	0.007969	20	0.149463	0.082661	16	0.125143	0.071245	2	0.015365	0.009144	9	0.065553	0.039425	27	0.208997	0.116867
ENSG00000144891	AGTR1	3[+]148697784-148743008	4	0.05443	0.030119	8	0.110244	0.06097	8	0.121971	0.069439	8	0.115757	0.06889	7	0.092373	0.055554	0	0	0
ENSG00000180772	AGTR2	X[+]116170722-116174972	0	0	0	0	0	0	0	0	0	0	0	0	0	0	0	0	0	0
ENSG00000177674	AGTRAP	1[+]11736084-11750771	10685	342.142	189.326	12398	397.063	219.595	12011	450.142	256.268	4067	137.735	81.9694	6967	234.147	140.82	4226	146.14	81.7184
ENSG00000172482	AGXT	2[+]240868479-240879120	0	0	0	0	0	0	0	0	0	0	0	0	4	0.068857	0.041412	0	0	0
ENSG00000113492	AGXT2	5[-]34998101-35048135	0	0	0	0	0	0	0	0	0	0	0	0	0	0	0	0	0	0
ENSG00000153207	AHCTF1	1[-]246839098-246931978	77	0.469653	0.259886	166	0.837382	0.463114	203	1.24799	0.710489	111	0.435423	0.25913	138	0.744508	0.447758	136	0.863923	0.483089
ENSG00000101444	AHCY	20[-]34280268-34311802	22910	345.77	191.334	25086	392.997	217.347	19885	338.66	192.801	23547	379.13	225.628	31084	474.008	285.076	22349	373.953	209.108
ENSG00000168710	AHCYL1	1[+]109984686-110023741	459	3.69508	2.04469	655	5.4686	3.02441	712	6.51614	3.70967	566	4.84343	2.88243	615	5.00644	3.01094	531	4.73603	2.6483
ENSG00000158467	AHCYL2	7[+]129225023-129430211	52	0.331936	0.183679	57	0.369688	0.204456	50	0.358855	0.204298	56	0.374797	0.22305	32	0.198774	0.119546	17	0.119663	0.066913
ENSG00000126705	AHDC1	1[-]27534035-27603632	977	4.935	2.73081	927	4.86098	2.68836	864	4.95663	2.82184	1650	8.94642	5.32421	1902	9.68614	5.82538	2231	12.4664	6.97097
ENSG00000135541	AHI1	6[-]135283532-135497776	40	0.757276	0.419043	38	0.840153	0.464646	47	0.661431	0.376556	26	0.207718	0.123618	18	0.368052	0.221352	35	0.303245	0.169569
ENSG00000124942	AHNAK	11[-]62433542-62556235	7787	59.728	33.0508	9735	75.5285	41.7711	10647	82.8902	47.1898	5910	49.8692	29.6783	5200	53.8211	32.3688	3443	34.6563	19.3791
ENSG00000185567	AHNAK2	14[-]104937253-104978357	1565	3.07926	1.70393	1431	2.61985	1.44891	278	2.72475	1.55121	1302	3.22907	1.92169	2370	5.79096	3.48277	2147	5.14695	2.87807
ENSG00000106546	AHR	7[+]17298622-17346152	111	0.570026	0.315427	113	0.600232	0.331958	141	0.814028	0.46343	80	0.436965	0.260047	115	0.592534	0.356359	107	0.608035	0.340001
ENSG00000063438	AHRR	5[+]304176-438291	2931	24.847	13.7492	2629	23.1388	12.7969	2322	30.4765	17.3505	2400	23.6022	14.0462	2621	31.0499	18.6739	1554	35.9178	20.0845
ENSG00000100591	AHSA1	14[+]77457870-77469474	10184	258.247	142.902	7065	186.998	103.419	8294	219.441	124.929	13143	352.066	209.523	6721	166.32	100.027	11109	290.556	162.473
ENSG00000173209	AHSA2	2[+]61177418-61191203	108	0.708221	0.391898	219	1.40739	0.778358	139	1.4537	0.827598	82	1.01253	0.602579	123	0.746861	0.449173	149	1.12686	0.630116
ENSG00000145192	AHSG	3[+]186612923-186621318	0	0	0	0	0	0	0	0	0	2	0.040167	0.023904	0	0	0	0	0	0
ENSG00000169877	AHSP	16[+]31527864-31528803	0	0	0	0	0	0	0	0	0	0	0	0	0	0	0	0	0	0
ENSG00000111732	AICDA	12[-]8602166-8612871	0	0	0	0	0	0	0	0	0	0	0	0	0	0	0	0	0	0
ENSG00000186063	AIDA	1[-]222668013-222712524	222	2.37805	1.31591	452	5.03802	2.78627	363	4.39807	2.50384	122	1.3966	0.831149	200	2.2439	1.34951	198	2.35444	1.31656
ENSG00000204472	AIF1	6[+]31615184-31617021	0	0	0	0	0	0	0	0	0	0	0	0	0	0	0	0	0	0
ENSG00000126878	AIF1L	9[+]131096476-131123152	24	0.231973	0.128363	6	0.298095	0.164861	26	0.259257	0.147596	38	1.58442	0.942922	31	0.28002	0.168408	18	0.740923	0.41431
ENSG00000156709	AIFM1	X[-]130129362-130165887	1459	20.96	11.5983	1035	16.6796	9.22463	1025	22.2964	12.6935	1399	21.394	12.7321	577	8.37462	5.03662	1378	22.3258	12.4842
ENSG00000042286	AIFM2	10[-]70098223-70132934	7734	77.0927	42.6597	7064	73.0748	40.414	6467	72.7998	41.4453	4722	50.1478	29.8441	4025	40.5234	24.3713	4733	52.3096	29.2505
ENSG00000183773	AIFM3	22[+]20965108-20981360	2	0.026986	0.014933	3	0.040612	0.02246	0	0	0	0	0	0	0	0	0	0	0	0
ENSG00000146416	AIG1	6[+]143060496-143340304	439	15.7951	8.7403	453	16.8368	9.3116	354	15.7976	8.99364	420	17.7181	10.5444	332	13.5701	8.16123	570	24.1868	13.5248
ENSG00000163568	AIM2	1[-]159062484-159140508	19	0.386886	0.214086	20	0.417425	0.230857	22	0.510643	0.290712	0	0	0	0	0	0	10	0.229804	0.128502
ENSG00000164022	AIMP1	4[+]106315544-106349226	197	2.47124	1.36747	191	2.47134	1.36678	212	2.9882	1.7012	114	1.50625	0.8964	102	1.28285	0.771522	480	6.63257	3.70881
ENSG00000106305	AIMP2	7[+]6009245-6023834	2290	62.3037	34.4761	2315	68.7262	38.009	2036	63.561	36.1856	2569	73.451	43.7123	1778	47.9212	28.8205	2298	68.2028	38.1377
ENSG00000110711	AIP	11[+]67483041-67491103	11082	299.039	165.475	12062	337.233	186.507	11327	343.709	195.675	9391	272.508	162.176	12719	348.966	209.873	9745	294.348	164.594
ENSG00000129221	AIPL1	17[-]6393693-6435199	8	0.121853	0.067428	10	0.112478	0.062206	7	0.119421	0.067987	0	0	0	0	0	0	0	0	0
ENSG00000160224	AIRE	21[+]44285880-44298219	0	0	0	0	0	0	0	0	0	0	0	0	0	0	0	0	0	0
ENSG00000196581	AJAP1	1[+]4654732-4792534	798	4.1948	2.32122	730	4.71311	2.60658	653	7.88935	4.49145	931	9.89167	5.88675	890	8.7073	5.2367	1108	12.7308	7.11883
ENSG00000129474	AJUBA	14[-]22971174-22982642	1977	17.7403	9.81671	2808	25.6666	14.1949	1592	16.4433	9.36123	1364	15.4839	9.2148	2007	20.6166	12.3991	1460	15.7527	8.80862
ENSG00000106992	AK1	9[-]127866480-127877743	5868	92.064	50.9442	5439	92.9449	51.4031	5202	102.459	58.3302	4617	92.0339	54.7714	4824	94.4074	56.778	4105	82.8087	46.305
ENSG00000004455	AK2	1[-]33007940-33036992	8303	216.019	119.535	6257	178.616	98.7837	5734	174.754	99.4884	6931	204.962	121.977	2768	69.3035	41.6801	7818	206.583	115.517
ENSG00000147853	AK3	9[-]4709559-4742043	206	2.33174	1.29028	272	3.18909	1.76373	331	4.30021	2.44813	218	2.6495	1.57678	231	2.72472	1.63869	339	4.39322	2.4566
ENSG00000162433	AK4	1[+]65147549-65232145	13	0.059822	0.033103	18	0.087334	0.0483	16	0.080708	0.045947	106	0.529653	0.315208	136	0.646667	0.388915	181	0.942006	0.526752
ENSG00000154027	AK5	1[+]77282051-77559969	304	2.9266	1.61945	333	3.42857	1.89617	325	3.6466	2.07603	361	3.82217	2.27466	307	3.08748	1.85686	532	6.07623	3.39771
ENSG00000085231	AK6	5[-]69350984-69370013	631	15.1883	8.40453	751	19.3406	10.6963	516	14.2068	8.08798	412	11.3012	6.72557	403	10.1752	6.11951	437	11.4073	6.37875
ENSG00000140057	AK7	14[+]96392111-96489427	6	0.086773	0.048016	0	0	0	0	0	0	8	0.190149	0.113162	0	0	0	2	0.053098	0.029691
ENSG00000165695	AK8	9[-]132725578-132878777	17	0.259693	0.143703	21	0.328338	0.181587	20	0.337429	0.1921	0	0	0	10	0.151047	0.090842	8	0.133044	0.074396
ENSG00000155085	AK9	6[-]109492856-109691217	18	0.230041	0.127295	2	0.010568	0.005845	3	0.017167	0.009773	0	0	0	0	0	0	4	0.021242	0.011878
ENSG00000231824	AKAIN1	18[-]5145285-5197503	4	0.234835	0.129947	0	0	0	0	0	0	0	0	0	0	0	0	0	0	0
ENSG00000121057	AKAP1	17[+]57085092-57121349	459	4.03075	2.23044	412	3.51643	1.94476	380	3.4859	1.98454	948	8.62443	5.13259	688	5.95143	3.57928	852	8.09787	4.52818
ENSG00000108599	AKAP10	17[-]19904302-19977837	42	0.326718	0.180791	107	1.32065	0.730386	102	1.16851	0.665239	36	0.30166	0.179525	37	0.291366	0.175232	40	0.35188	0.196764
ENSG00000023516	AKAP11	13[+]42272153-42323267	105	0.34067	0.188512	153	0.515543	0.285121	203	0.74311	0.423056	56	0.194169	0.115554	116	0.380737	0.228981	86	0.309088	0.172836
ENSG00000131016	AKAP12	6[+]151239999-151358557	138	0.696453	0.385386	224	1.15995	0.641508	304	1.73575	0.988172	137	0.728787	0.433717	220	1.10407	0.664001	134	0.742866	0.415396
ENSG00000170776	AKAP13	15[+]85380587-85749358	147	0.358449	0.19835	208	0.733095	0.405438	169	0.510992	0.29091	115	0.302481	0.180013	113	0.552952	0.332554	74	0.198911	0.111227
ENSG00000186471	AKAP14	X[+]119895837-119920716	0	0	0	0	0	0	0	0	0	0	0	0	0	0	0	0	0	0
ENSG00000197976	AKAP17A	X[+]1591593-1602514	3864	40.4322	22.3734	3078	33.9362	18.7684	2665	31.2228	17.7753	3491	38.6304	22.9898	2894	30.2477	18.1914	4035	46.2562	25.8656
ENSG00000241978	AKAP2	9[+]110048598-110172512	428	2.00877	1.11156	622	3.865	2.13754	800	4.23721	2.41227	601	3.15264	1.87621	640	3.2165	1.93445	383	1.98863	1.112
ENSG00000111254	AKAP3	12[-]4615508-4649047	2	0.019292	0.010675	6	0.059667	0.032999	6	0.065192	0.037114	6	0.061748	0.036748	12	0.116937	0.070328	10	0.106943	0.0598
ENSG00000147081	AKAP4	X[-]50190768-50201013	0	0	0	0	0	0	0	0	0	0	0	0	0	0	0	0	0	0
ENSG00000179841	AKAP5	14[+]64465499-64474503	13	0.151025	0.083571	8	0.09219	0.050986	1	0.001305	0.000743	11	0.06443	0.038344	4	0.050067	0.030111	2	0.027457	0.015354
ENSG00000151320	AKAP6	14[+]32329273-32837681	0	0	0	2	0.004455	0.002464	0	0	0	2	0.00458	0.002726	6	0.011527	0.006933	15	0.083727	0.046818
ENSG00000118507	AKAP7	6[+]131135666-131283535	61	0.945941	0.523442	47	0.530404	0.29334	50	0.780162	0.44415	11	0.122376	0.072829	9	0.090886	0.05466	26	0.368339	0.205968
ENSG00000105127	AKAP8	19[-]15353385-15379798	1379	12.8075	7.08713	1043	10.2103	5.64683	980	10.2833	5.85434	1006	10.1248	6.02546	826	7.76828	4.67196	1103	11.2544	6.29327
ENSG00000011243	AKAP8L	19[-]15380048-15419141	3686	60.4521	33.4515	2821	46.07	25.479	2594	45.9879	26.1812	2531	43.0215	25.6031	1865	29.8423	17.9476	3172	55.4165	30.9879
ENSG00000127914	AKAP9	7[+]91940867-92110673	23	0.059469	0.032908	61	0.224446	0.12413	75	0.218396	0.124334	39	0.106789	0.063552	66	0.171303	0.103024	55	0.157296	0.087957
ENSG00000166452	AKIP1	11[+]8911139-8920084	1224	40.7234	22.5345	1000	34.9335	19.3199	887	37.1618	21.1564	879	31.6915	18.8603	726	25.1312	15.1142	850	33.9343	18.9754
ENSG00000174574	AKIRIN1	1[+]38991223-39006059	561	7.6739	4.2464	609	8.25612	4.56605	469	7.14347	4.06681	403	6.75949	4.02272	339	5.25035	3.15763	378	6.59461	3.68758
ENSG00000135334	AKIRIN2	6[-]87675072-87702209	946	18.3742	10.1675	867	17.4817	9.66825	852	18.6834	10.6365	1044	21.6324	12.8739	996	19.551	11.7583	1544	33.2726	18.6054
ENSG00000106948	AKNA	9[-]114334156-114394405	1125	7.00539	3.87647	1103	7.48134	4.13755	890	6.39468	3.64053	1137	8.13555	4.84164	1035	7.31827	4.40132	1144	7.60682	4.25359
ENSG00000162641	AKNAD1	1[-]108815898-108858228	0	0	0	0	0	0	0	0	0	0	0	0	0	0	0	10	0.106201	0.059386
ENSG00000117448	AKR1A1	1[+]45550543-45570049	13176	299.704	165.843	13218	308.225	170.464	11627	295.727	168.359	7077	168.127	100.056	7991	181.548	109.186	7462	186.027	104.023
ENSG00000085662	AKR1B1	7[-]134442350-134459142	38678	889.146	492.014	38716	924.739	511.427	35339	919.35	523.391	17634	434.052	258.314	18964	440.669	265.025	16816	427.535	239.069
ENSG00000198074	AKR1B10	7[+]134527592-134541408	184	3.74461	2.0721	137	2.88128	1.59349	97	2.2214	1.26465	94	2.02309	1.20399	63	1.29391	0.778175	133	2.9858	1.6696
ENSG00000227471	AKR1B15	7[+]134549136-134579875	0	0	0	0	0	0	0	0	0	0	0	0	0	0	0	0	0	0
ENSG00000187134	AKR1C1	10[+]4963253-4983283	10966	57.8023	31.9853	6826	36.4921	20.1819	6797	45.7674	26.0556	6017	37.963	22.5926	2330	13.6858	8.23084	7582	53.8001	30.084
ENSG00000151632	AKR1C2	10[-]4987400-5017955	798	6.85584	3.79372	397	5.31692	2.94052	388	3.76128	2.14132	475	4.34835	2.5878	177	1.53265	0.921758	811	12.202	6.82314
ENSG00000196139	AKR1C3	10[+]5048789-5107686	181	3.36742	1.86338	95	1.75326	0.969642	123	2.48558	1.41505	83	1.58181	0.941369	30	0.542898	0.326507	181	3.57505	1.9991
ENSG00000198610	AKR1C4	10[+]5195463-5218949	0	0	0	0	0	0	0	0	0	0	0	0	0	0	0	4	0.100845	0.056391
ENSG00000122787	AKR1D1	7[+]138076432-138117986	0	0	0	0	0	0	0	0	0	0	0	0	0	0	0	0	0	0
ENSG00000165568	AKR1E2	10[+]4786629-4848062	0	0	0	1	0.030005	0.016594	0	0	0	0	0	0	0	0	0	0	0	0
ENSG00000053371	AKR7A2	1[-]19303965-19312146	7442	184.897	102.314	8405	214.954	118.88	6918	194.685	110.835	4719	123.399	73.4374	8490	207.054	124.525	4946	134.687	75.3144
ENSG00000162482	AKR7A3	1[-]19282558-19289250	45	0.833181	0.461046	26	0.497264	0.275012	21	0.439865	0.250418	16	0.306922	0.182656	9	0.16957	0.101982	27	0.553941	0.309753
ENSG00000211454	AKR7L	1[-]19265982-19274194	9	0.142695	0.078961	21	0.523628	0.289592	16	0.334174	0.190247	13	0.216909	0.129087	12	0.297209	0.178746	10	0.172623	0.096528
ENSG00000142208	AKT1	14[-]104769349-104795751	22228	266.179	147.292	23799	294.695	162.981	20048	273.071	155.461	15641	205.938	122.558	20453	250.189	150.467	16853	224.837	125.724
ENSG00000204673	AKT1S1	19[-]49869033-49878459	9533	138.494	76.6363	10313	150.084	83.0041	8731	158.662	90.327	24074	315.302	187.643	31743	381.953	229.712	20650	277.574	155.214
ENSG00000105221	AKT2	19[-]40230317-40285536	12221	98.2673	54.3768	13245	133.517	73.8413	11086	97.8487	55.7058	12411	109.009	64.8737	15304	180.947	108.824	11520	124.875	69.8277
ENSG00000117020	AKT3	1[-]243488233-243851079	81	0.396892	0.219623	147	0.704249	0.389485	158	0.841743	0.479209	121	0.67436	0.401327	83	0.514005	0.30913	98	0.569869	0.31866
ENSG00000166971	AKTIP	16[-]53491040-53504411	88	1.24067	0.686534	102	1.7468	0.966066	118	2.14048	1.21859	77	1.87412	1.11533	102	1.36942	0.82359	125	2.52051	1.40942
ENSG00000255054	AL020996.2	1[+]25813973-25823744	0	0	0	3	0.266977	0.147652	3	0.279475	0.159107	4	0.397027	0.23628	4	0.326688	0.196475	0	0	0
ENSG00000111780	AL021546.1	12[+]120438198-120460006	71	4.16743	2.30607	0	0	0	55	3.62524	2.06387	9	0.513972	0.305876	6	0.317642	0.191035	0	0	0
ENSG00000276302	AL021997.3	6[+]28267121-28281580	5	0.242884	0.134401	0	0	0	1	0.013501	0.007686	0	0	0	0	0	0	0	0	0
ENSG00000284431	AL022238.4	22[+]40346529-40410054	1643	11.67	6.45769	2859	21.0864	11.6619	1292	10.3586	5.89723	830	6.28786	3.74204	1424	10.2287	6.1517	1747	13.7573	7.69281
ENSG00000284554	AL022318.4	22[+]39014363-39033276	16	0.24105	0.133387	21	0.32189	0.178021	32	0.544037	0.309723	17	0.262721	0.156351	4	0.046487	0.027958	6	0.085537	0.047831
ENSG00000272162	AL024498.2	6[+]10747794-10930423	3	0.051951	0.028747	2	0.033383	0.018463	0	0	0	2	0.036817	0.021911	2	0.032237	0.019388	0	0	0
ENSG00000261732	AL031708.1	16[+]1632259-1686715	12	0.069742	0.038592	0	0	0	17	0.111009	0.063198	31	0.19463	0.115829	140	0.85591	0.514757	23	0.154697	0.086504
ENSG00000284395	AL032819.3	16[+]1431035-1433397	0	0	0	0	0	0	0	0	0	0	0	0	0	0	0	0	0	0
ENSG00000254553	AL033529.1	1[+]32465057-32600792	1	0.008789	0.004864	0	0	0	0	0	0	0	0	0	0	0	0	0	0	0
ENSG00000260548	AL035425.2	X[-]108722070-108732687	0	0	0	0	0	0	0	0	0	0	0	0	0	0	0	0	0	0
ENSG00000241690	AL035460.1	20[+]2814968-2818066	8	0.137047	0.075836	6	0.105656	0.058433	0	0	0	1	0.015592	0.009279	0	0	0	2	0.03452	0.019303
ENSG00000260861	AL049634.2	20[-]1540144-1620009	0	0	0	0	0	0	0	0	0	0	0	0	0	0	0	0	0	0
ENSG00000256566	AL049650.1	20[-]2467212-2508907	86	3.36512	1.86211	39	1.59628	0.88282	56	2.46176	1.40149	20	0.831267	0.494706	38	1.51112	0.908811	19	0.819211	0.458087
ENSG00000213204	AL049697.1	6[+]87408012-87496140	2	0.015713	0.008695	0	0	0	0	0	0	1	0.001593	0.000948	0	0	0	1	0.013918	0.007782
ENSG00000258466	AL049779.1	14[-]67659820-67690367	0	0	0	0	0	0	0	0	0	2	0.232797	0.138542	0	0	0	0	0	0
ENSG00000273259	AL049839.2	14[+]94592058-94624646	1	0.001699	0.00094	28	0.301992	0.167017	30	0.348829	0.19859	8	0.085525	0.050898	15	0.156813	0.09431	0	0	0
ENSG00000257065	AL049844.1	6[+]143807092-143844617	0	0	0	3	0.104162	0.057607	0	0	0	0	0	0	0	0	0	2	0.092239	0.051578
ENSG00000280148	AL049844.3	6[+]143857318-143938471	0	0	0	0	0	0	0	0	0	0	0	0	0	0	0	0	0	0
ENSG00000255275	AL080251.1	1[-]18849273-18921121	0	0	0	0	0	0	0	0	0	0	0	0	0	0	0	0	0	0
ENSG00000214732	AL096814.1	6[+]42155426-42163439	0	0	0	0	0	0	0	0	0	0	0	0	0	0	0	0	0	0
ENSG00000258973	AL096870.1	14[-]24332310-24337382	0	0	0	0	0	0	0	0	0	0	0	0	0	0	0	0	0	0
ENSG00000277726	AL109811.4	1[+]11012662-11030528	4	0.061588	0.03408	0	0	0	23	0.460639	0.262244	0	0	0	0	0	0	5	0.095726	0.053528
ENSG00000272897	AL109827.1	20[-]35632340-35674544	4	0.155578	0.08609	5	0.18344	0.101452	16	0.70652	0.402226	2	0.081645	0.048589	3	0.131405	0.079029	4	0.165507	0.092548
ENSG00000259066	AL110118.2	14[+]93184973-93212127	4	0.226605	0.125393	0	0	0	3	0.15643	0.089057	0	0	0	5	0.274454	0.165061	5	0.305966	0.17109
ENSG00000283654	AL117258.1	14[-]23099065-23104992	8	0.095071	0.052608	0	0	0	0	0	0	5	0.062964	0.037471	6	0.073627	0.04428	11	0.138488	0.07744
ENSG00000283930	AL117339.5	10[+]38094368-38360098	2	0.016287	0.009013	0	0	0	0	0	0	0	0	0	0	0	0	4	0.036115	0.020195
ENSG00000255835	AL117348.2	1[-]225886696-225924278	121	2.40337	1.32992	178	3.66389	2.02631	109	2.44037	1.38932	6	0.109381	0.065095	3	0.048862	0.029386	108	2.38128	1.33157
ENSG00000258790	AL121594.3	14[+]35122549-35317474	297	2.48209	1.37348	70	0.602563	0.333247	147	1.38558	0.78882	231	2.06289	1.22767	0	0	0	189	1.75069	0.978953
ENSG00000283932	AL121722.1	20[-]22560553-22584261	0	0	0	0	0	0	0	0	0	0	0	0	0	0	0	0	0	0
ENSG00000261582	AL121753.1	20[-]35267885-35280043	6	0.367048	0.203108	9	0.548729	0.303475	10	0.670645	0.381802	13	0.8201	0.48806	12	0.727813	0.437717	14	0.935283	0.522992
ENSG00000270299	AL121758.1	20[-]646626-675800	43	0.50198	0.277774	15	0.1732	0.095788	1	0.008507	0.004843	2	0.022271	0.013254	8	0.094367	0.056754	1	0.000132	7.4e-05
ENSG00000273047	AL121845.2	20[+]63738270-63740398	3	0.325067	0.179878	4	0.488324	0.270067	3	0.368159	0.209595	3	0.32668	0.194415	3	0.286206	0.172128	3	0.337391	0.188662
ENSG00000273154	AL121845.3	20[+]63708864-63739103	847	9.76755	5.40493	681	7.97892	4.41274	775	9.87783	5.6235	462	6.11856	3.64129	426	5.45468	3.28052	851	10.2677	5.74148
ENSG00000258941	AL132639.3	14[+]39233902-39350423	0	0	0	0	0	0	4	0.026547	0.015113	0	0	0	14	0.100238	0.060284	12	0.090372	0.050534
ENSG00000282218	AL132671.2	6[-]117318211-117573571	0	0	0	0	0	0	0	0	0	0	0	0	0	0	0	0	0	0
ENSG00000259132	AL132780.3	14[-]22946270-22982258	0	0	0	0	0	0	0	0	0	0	0	0	0	0	0	0	0	0
ENSG00000255339	AL133352.1	10[-]100505628-100529881	1841	39.7353	21.9878	1556	37.2851	20.6205	1728	56.0021	31.8823	736	14.9457	8.89452	333	6.9647	4.18867	456	14.8207	8.28743
ENSG00000254692	AL136295.1	14[-]24189157-24213473	381	4.49313	2.4863	144	1.75836	0.972459	175	2.32452	1.32336	523	6.583	3.91769	0	0	0	499	6.51384	3.64242
ENSG00000259371	AL136295.3	14[+]24120956-24131829	6	0.212544	0.117613	7	0.241298	0.13345	0	0	0	0	0	0	6	0.206744	0.124339	0	0	0
ENSG00000259522	AL136295.4	14[-]24180395-24190416	1269	9.45969	5.23458	1603	12.4017	6.85874	1047	8.80451	5.01245	5209	41.4273	24.6543	4808	36.2334	21.7913	3290	27.1875	15.2027
ENSG00000259529	AL136295.5	14[+]24151218-24167402	7183	48.4235	26.7954	7580	53.0416	29.3346	5168	39.3348	22.3935	2086	15.0029	8.92856	1961	13.3601	8.03494	2054	15.3531	8.58518
ENSG00000282881	AL136373.1	1[-]46532166-46533614	0	0	0	0	0	0	0	0	0	0	0	0	0	0	0	0	0	0
ENSG00000274322	AL136531.2	20[-]1318373-1393096	5	0.27823	0.15396	6	0.349889	0.193506	6	0.358246	0.203951	8	0.440478	0.262138	7	0.365284	0.219687	11	0.647327	0.361973
ENSG00000283384	AL138694.1	13[+]108335354-108432684	0	0	0	0	0	0	0	0	0	0	0	0	0	0	0	0	0	0
ENSG00000255872	AL138752.2	9[-]37588413-38068687	7	0.076047	0.042081	8	0.100152	0.055389	5	0.062331	0.035485	4	0.040612	0.024169	2	0.014067	0.00846	9	0.11462	0.064093
ENSG00000226733	AL138826.1	6[+]50093616-50181007	0	0	0	0	0	0	0	0	0	0	0	0	0	0	0	0	0	0
ENSG00000258465	AL139011.2	1[-]160217464-160285130	4	0.039963	0.022113	3	0.035989	0.019904	3	0.040106	0.022833	7	0.253462	0.150841	0	0	0	0	0	0
ENSG00000274944	AL139260.3	1[-]38864503-38881617	0	0	0	0	0	0	0	0	0	0	0	0	0	0	0	0	0	0
ENSG00000256500	AL139300.1	14[+]103562962-103685924	32	0.405563	0.224421	1	0.000542	0.0003	29	0.421934	0.240209	0	0	0	0	0	0	1	0.010193	0.0057
ENSG00000203546	AL139353.1	14[-]31334312-31457441	145	6.50113	3.59744	174	6.82176	3.77278	134	6.14337	3.49745	87	3.12111	1.85744	141	5.67194	3.41119	110	5.15758	2.88402
ENSG00000262179	AL139392.1	6[+]44216939-44218236	0	0	0	2	0.081557	0.045105	0	0	0	0	0	0	0	0	0	0	0	0
ENSG00000282246	AL157392.5	10[+]13610047-13655929	0	0	0	11	0.375399	0.207615	10	0.29399	0.16737	0	0	0	1	0.018169	0.010927	11	0.422631	0.236327
ENSG00000249141	AL159163.1	6[-]166858094-166956124	0	0	0	0	0	0	1	0.056956	0.032425	0	0	0	0	0	0	0	0	0
ENSG00000230054	AL160275.1	9[-]114656304-114657812	0	0	0	0	0	0	0	0	0	0	0	0	0	0	0	0	0	0
ENSG00000283526	AL160276.1	9[+]131545514-131558620	0	0	0	0	0	0	0	0	0	0	0	0	0	0	0	0	0	0
ENSG00000283361	AL160396.2	13[+]114179331-114223084	0	0	0	0	0	0	0	0	0	0	0	0	0	0	0	0	0	0
ENSG00000283071	AL161669.4	14[+]103084210-103090027	0	0	0	0	0	0	0	0	0	0	0	0	0	0	0	0	0	0
ENSG00000214654	AL161911.1	9[+]120796420-120799918	8	0.167967	0.092946	20	0.435821	0.241031	6	0.142217	0.080965	10	0.221321	0.131713	0	0	0	10	0.232779	0.130166
ENSG00000187186	AL162231.1	9[-]34664163-34666112	276	17.1027	9.4639	267	18.1329	10.0284	328	25.7527	14.6612	130	7.18267	4.27456	161	9.79185	5.88896	106	5.6751	3.1734
ENSG00000258728	AL162231.3	9[+]34646645-34657113	34	1.21594	0.672848	56	2.0815	1.15118	93	3.76453	2.14316	2	0.041058	0.024434	10	0.33651	0.202382	3	0.105874	0.059203
ENSG00000259060	AL163195.3	14[-]20582892-20609795	0	0	0	0	0	0	0	0	0	0	0	0	0	0	0	0	0	0
ENSG00000259171	AL163636.2	14[+]20684587-20700576	0	0	0	12	0.262625	0.145245	0	0	0	0	0	0	0	0	0	6	0.126673	0.070833
ENSG00000283205	AL353572.3	9[+]87956214-87956883	2	0.085246	0.047172	0	0	0	0	0	0	0	0	0	0	0	0	0	0	0
ENSG00000272442	AL353588.1	6[+]44273194-44378957	0	0	0	0	0	0	3	0.028639	0.016304	0	0	0	5	0.040911	0.024605	0	0	0
ENSG00000236543	AL354761.2	9[+]135614240-135618952	0	0	0	0	0	0	0	0	0	0	0	0	0	0	0	0	0	0
ENSG00000258691	AL355102.2	14[+]96204844-96263929	42	2.23854	1.23871	21	1.12189	0.620459	92	5.56252	3.16677	9	0.487125	0.289899	14	0.711429	0.427864	22	1.30427	0.729322
ENSG00000249967	AL355315.1	10[+]97584374-97673910	0	0	0	3	0.041153	0.022759	0	0	0	0	0	0	0	0	0	0	0	0
ENSG00000283324	AL355860.1	1[+]150887136-150913292	0	0	0	0	0	0	2	0.058973	0.033574	0	0	0	0	0	0	0	0	0
ENSG00000258989	AL355916.3	14[+]61529128-61657964	0	0	0	0	0	0	0	0	0	0	0	0	0	0	0	0	0	0
ENSG00000204003	AL355987.1	9[-]136738167-136748453	0	0	0	0	0	0	3	0.035909	0.020443	0	0	0	0	0	0	0	0	0
ENSG00000272896	AL355987.3	9[+]136791379-136800595	151	6.63318	3.67051	75	3.40968	1.88572	103	5.0924	2.89913	135	6.34372	3.77529	199	8.87652	5.33847	135	6.60752	3.6948
ENSG00000256407	AL357673.1	1[-]54132686-54200073	23	0.28207	0.156085	6	0.078085	0.043185	11	0.140597	0.080042	3	0.039209	0.023334	0	0	0	15	0.205674	0.115009
ENSG00000278139	AL358075.4	1[-]46043661-46176488	0	0	0	0	0	0	0	0	0	0	0	0	0	0	0	0	0	0
ENSG00000273167	AL359736.1	13[+]23979700-24321031	0	0	0	0	0	0	0	0	0	0	0	0	0	0	0	0	0	0
ENSG00000281899	AL359736.3	13[-]24321126-24321428	0	0	0	1	0.095612	0.052878	0	0	0	4	0.384457	0.228799	1	0.027578	0.016586	1	0.069138	0.038661
ENSG00000264545	AL359922.1	9[+]21802636-22032986	0	0	0	0	0	0	0	0	0	0	0	0	2	0.035909	0.021596	0	0	0
ENSG00000254536	AL360181.3	10[+]133390834-133420495	76	1.52713	0.845046	9	0.174273	0.096382	16	0.347568	0.197872	6	0.120625	0.071786	3	0.052394	0.031511	6	0.117328	0.065608
ENSG00000283496	AL360181.5	10[+]133309410-133352529	2	0.054201	0.029993	0	0	0	0	0	0	0	0	0	13	0.404584	0.243323	1	0.000467	0.000261
ENSG00000124593	AL365205.1	6[+]41780349-41790141	776	6.82179	3.77488	630	5.80186	3.20872	515	5.11078	2.90959	749	6.78098	4.03551	387	3.43363	2.06503	1060	9.97093	5.57555
ENSG00000281613	AL365214.3	6[+]112236806-112350094	0	0	0	0	0	0	0	0	0	0	0	0	0	0	0	0	0	0
ENSG00000243501	AL365232.1	6[-]73209746-73263196	65	1.2801	0.708349	43	0.869861	0.481077	24	0.516931	0.294292	24	0.504489	0.300232	14	0.276016	0.166	37	0.801872	0.448391
ENSG00000270099	AL365273.2	10[+]95860548-95924844	0	0	0	0	0	0	0	0	0	0	0	0	0	0	0	0	0	0
ENSG00000283486	AL390726.6	9[-]38540569-38577207	0	0	0	0	0	0	0	0	0	0	0	0	0	0	0	0	0	0
ENSG00000236782	AL391650.1	1[-]26169516-26171821	153	3.35428	1.85611	218	4.97221	2.74988	207	5.13227	2.92183	123	3.32086	1.97632	132	2.92957	1.76189	76	1.84606	1.03228
ENSG00000274068	AL449266.1	1[-]108837660-108963484	1	0.048572	0.026878	0	0	0	0	0	0	0	0	0	3	0.133263	0.080146	0	0	0
ENSG00000284188	AL451007.3	1[-]244730375-244730962	4	0.187331	0.103661	0	0	0	0	0	0	0	0	0	2	0.059796	0.035962	0	0	0
ENSG00000282804	AL512428.1	6[-]24797373-24809798	0	0	0	0	0	0	0	0	0	0	0	0	0	0	0	0	0	0
ENSG00000281883	AL512506.3	13[+]43883800-44028526	0	0	0	0	0	0	0	0	0	0	0	0	0	0	0	0	0	0
ENSG00000254706	AL512785.2	1[+]162365407-162383531	0	0	0	6	0.359554	0.198851	0	0	0	11	0.688722	0.409873	47	2.82867	1.7012	27	1.74934	0.978198
ENSG00000256966	AL513165.2	9[-]37541340-37592469	40	1.76453	0.976415	26	1.18529	0.655527	27	1.34404	0.765168	31	1.4593	0.868462	39	1.75918	1.058	36	1.77157	0.990627
ENSG00000279767	AL513523.10	1[-]153772371-153774079	0	0	0	0	0	0	0	0	0	0	0	0	0	0	0	0	0	0
ENSG00000276490	AL583836.1	10[+]94688154-94853073	0	0	0	0	0	0	0	0	0	0	0	0	0	0	0	0	0	0
ENSG00000271793	AL589666.1	6[-]85557978-85615234	4	0.126402	0.069945	4	0.125709	0.069523	6	0.240942	0.13717	12	0.490974	0.292189	0	0	0	5	0.18668	0.104388
ENSG00000284299	AL590132.1	1[-]210858125-211134146	0	0	0	0	0	0	0	0	0	0	0	0	10	0.072075	0.043347	0	0	0
ENSG00000283644	AL590282.2	X[+]135309480-135309659	0	0	0	0	0	0	0	0	0	0	0	0	0	0	0	0	0	0
ENSG00000256029	AL590560.1	1[-]159857900-159873053	2	0.069207	0.038296	0	0	0	1	0.008688	0.004946	0	0	0	0	0	0	0	0	0
ENSG00000270149	AL591806.3	1[-]160997957-161038962	0	0	0	0	0	0	0	0	0	0	0	0	0	0	0	0	0	0
ENSG00000197991	AL592490.1	13[-]61409858-61427849	0	0	0	0	0	0	0	0	0	0	0	0	4	0.020483	0.012319	16	0.089866	0.050251
ENSG00000271810	AL603832.3	1[-]112702648-112711355	30	1.22178	0.676077	45	1.96161	1.08487	24	1.11681	0.635805	20	0.814368	0.484648	28	1.15922	0.697169	16	0.710713	0.397417
ENSG00000244255	AL645922.1	6[+]31927698-31952048	19	0.174488	0.096554	0	0	0	74	0.691775	0.393831	0	0	0	52	0.432857	0.260327	1	0.006146	0.003437
ENSG00000248993	AL645941.2	6[-]32937364-32953122	7	0.321748	0.178041	5	0.264957	0.146534	5	0.248731	0.141604	0	0	0	0	0	0	4	0.185509	0.103733
ENSG00000204422	AL662899.1	6[-]31686962-31714072	0	0	0	0	0	0	0	0	0	0	0	0	0	0	0	0	0	0
ENSG00000250641	AL662899.2	6[+]31706904-31717918	1	0.014755	0.008165	0	0	0	3	0.086161	0.049052	0	0	0	2	0.051431	0.030931	0	0	0
ENSG00000263020	AL662899.3	6[+]31666102-31673546	5268	70.3652	38.937	4935	67.33	37.2369	99	2.06812	1.17739	4081	58.1586	34.6115	751	13.8581	8.33449	820	15.9974	8.94545
ENSG00000250264	AL669918.1	6[-]32813767-32838822	1524	18.236	10.091	1419	17.6241	9.74701	127	1.71301	0.975227	74	0.942888	0.561133	128	1.53742	0.924628	356	4.71843	2.63845
ENSG00000250719	AL672043.1	1[-]46175486-46176478	0	0	0	0	0	0	0	0	0	0	0	0	0	0	0	0	0	0
ENSG00000251184	AL672142.1	9[+]128941478-128957021	4	0.29634	0.163981	4	0.294314	0.16277	2	0.190089	0.108219	4	0.283048	0.168448	0	0	0	0	0	0
ENSG00000251246	AL691442.1	1[+]155063748-155086807	19	0.588804	0.325818	24	0.771539	0.4267	17	0.580987	0.330759	0	0	0	0	0	0	0	0	0
ENSG00000273088	AL713999.1	1[-]155169409-155187272	88	3.76096	2.08115	108	4.82423	2.66804	125	6.04754	3.4429	246	11.2803	6.71317	247	10.7301	6.45325	200	9.53816	5.33355
ENSG00000277535	AL772284.2	X[+]119073226-119076373	0	0	0	0	0	0	0	0	0	0	0	0	0	0	0	0	0	0
ENSG00000279073	AL807752.6	9[-]137031241-137040436	1	0.013322	0.007372	3	0.088307	0.048838	4	0.130565	0.074331	4	0.15962	0.094993	0	0	0	3	0.108267	0.060541
ENSG00000284341	AL807752.7	9[+]136977518-136985435	18	0.572727	0.316922	4	0.134296	0.074272	0	0	0	0	0	0	0	0	0	0	0	0
ENSG00000259916	AL845331.2	2[+]94588522-94604573	0	0	0	0	0	0	0	0	0	0	0	0	0	0	0	0	0	0
ENSG00000257341	AL928654.4	14[+]105487199-105492267	10	0.478931	0.265019	24	1.08883	0.60218	112	6.10164	3.4737	3	0.136777	0.081399	21	1.01348	0.60952	6	0.31175	0.174325
ENSG00000261793	AL929554.1	9[-]137168854-137171984	0	0	0	0	0	0	0	0	0	0	0	0	0	0	0	0	0	0
ENSG00000148218	ALAD	9[-]113386317-113401333	1169	12.2969	6.80455	880	9.45876	5.23116	795	9.35336	5.32492	1141	12.9185	7.68806	899	9.82679	5.90997	1305	15.0922	8.43928
ENSG00000023330	ALAS1	3[+]52198086-52214327	2642	40.6234	22.4792	2416	38.2127	21.1335	2080	36.9894	21.0583	2737	45.1999	26.8995	2408	36.2709	21.8139	2899	49.1336	27.4746
ENSG00000158578	ALAS2	X[-]55009055-55031064	0	0	0	0	0	0	0	0	0	0	0	0	0	0	0	0	0	0
ENSG00000163631	ALB	4[+]73397114-73421412	0	0	0	0	0	0	0	0	0	0	0	0	0	0	0	0	0	0
ENSG00000170017	ALCAM	3[+]105366909-105576900	542	3.8727	2.14298	1029	7.45061	4.12056	1290	10.1767	5.79364	288	2.15113	1.28019	579	4.18598	2.51751	537	4.11742	2.30238
ENSG00000161618	ALDH16A1	19[+]49453169-49471048	8440	102.865	56.9211	9248	127.945	70.76	7682	109.737	62.4736	4564	60.4691	35.9865	6179	78.4296	47.1687	5368	81.4918	45.5686
ENSG00000059573	ALDH18A1	10[-]95605929-95656706	2820	27.2052	15.0541	2203	22.0682	12.2048	1898	20.6952	11.7819	1989	20.4665	12.18	1159	11.2934	6.79203	2594	27.8619	15.5798
ENSG00000165092	ALDH1A1	9[-]72900662-73080442	0	0	0	0	0	0	0	0	0	0	0	0	0	0	0	0	0	0
ENSG00000128918	ALDH1A2	15[-]57953424-58473913	4	0.031438	0.017396	2	0.016314	0.009022	0	0	0	0	0	0	0	0	0	0	0	0
ENSG00000184254	ALDH1A3	15[+]100877714-100916626	54	0.444024	0.245703	70	0.611749	0.338328	79	0.855569	0.48708	46	0.40075	0.238495	43	0.35972	0.216341	54	0.487415	0.272553
ENSG00000137124	ALDH1B1	9[+]38392664-38398661	643	7.21017	3.98979	574	6.61066	3.65602	577	6.84509	3.89695	849	9.52045	5.66583	678	7.37119	4.43314	818	9.83162	5.49765
ENSG00000144908	ALDH1L1	3[-]126103562-126197994	12	0.117941	0.065263	2	0.020197	0.01117	0	0	0	0	0	0	0	0	0	6	0.065089	0.036397
ENSG00000136010	ALDH1L2	12[-]105019790-105084577	51	0.218099	0.120686	57	0.329737	0.182361	89	0.514668	0.293003	52	0.327308	0.194788	36	0.154159	0.092713	42	0.512791	0.286743
ENSG00000111275	ALDH2	12[+]111766887-111817529	3812	17.2541	9.54765	3097	15.871	8.77747	3346	21.7808	12.3999	2424	13.7631	8.19074	2535	24.7059	14.8585	3351	21.7151	12.1427
ENSG00000108602	ALDH3A1	17[-]19737984-19748943	4	0.066925	0.037033	3	0.052095	0.028811	0	0	0	4	0.063787	0.037961	2	0.033824	0.020342	8	0.148274	0.082912
ENSG00000072210	ALDH3A2	17[+]19648136-19677598	42	0.339788	0.188024	51	0.917986	0.507692	59	0.933484	0.531437	29	0.888475	0.528751	27	0.396345	0.238368	55	0.989508	0.553314
ENSG00000006534	ALDH3B1	11[+]68008578-68029276	5274	65.5064	36.2484	5812	73.6849	40.7514	4585	65.5617	37.3246	3824	50.7535	30.2046	4845	63.0221	37.9024	4320	60.6433	33.9106
ENSG00000132746	ALDH3B2	11[-]67662162-67681200	0	0	0	0	0	0	0	0	0	0	0	0	0	0	0	0	0	0
ENSG00000159423	ALDH4A1	1[-]18871430-18902781	1501	18.3572	10.1581	1647	20.3311	11.2441	1227	18.6159	10.5981	1058	12.6174	7.50888	1473	17.0141	10.2325	1096	14.3171	8.00584
ENSG00000112294	ALDH5A1	6[+]24494852-24537207	93	0.569118	0.314925	76	0.479119	0.264977	61	0.420261	0.239257	14	0.088526	0.052684	8	0.049628	0.029847	6	0.040825	0.022829
ENSG00000119711	ALDH6A1	14[-]74056850-74084493	138	0.960092	0.531273	118	0.745531	0.412316	157	1.05387	0.599971	114	0.730693	0.434851	78	0.4577	0.275267	178	1.30258	0.728375
ENSG00000164904	ALDH7A1	5[-]126531200-126595418	473	7.73562	4.28055	469	3.17647	1.75675	451	6.7266	3.82949	259	1.79614	1.06892	69	0.45078	0.271106	327	4.25068	2.3769
ENSG00000118514	ALDH8A1	6[-]134917390-134950122	0	0	0	2	0.026048	0.014406	0	0	0	0	0	0	0	0	0	0	0	0
ENSG00000143149	ALDH9A1	1[-]165662216-165698863	368	4.40977	2.44017	413	5.132	2.83825	436	5.89944	3.35858	317	4.04608	2.40791	256	3.09933	1.86398	230	3.04894	1.70491
ENSG00000149925	ALDOA	16[+]30053090-30070420	78157	1590.42	880.066	78137	1680.05	929.149	64198	1538.09	875.645	78054	1712.18	1018.96	101160	2073.84	1247.24	82740	1830.14	1023.38
ENSG00000136872	ALDOB	9[-]101420578-101435823	4	0.052563	0.029086	0	0	0	0	0	0	0	0	0	0	0	0	0	0	0
ENSG00000109107	ALDOC	17[-]28573115-28577264	285	4.82251	2.66857	289	5.18312	2.86653	238	4.69171	2.67102	39	0.899184	0.535125	46	0.75887	0.456395	71	1.42091	0.794549
ENSG00000033011	ALG1	16[+]5033960-5085587	4409	67.4448	37.321	3920	70.729	39.1167	3757	64.9458	36.974	2582	42.6397	25.3758	3708	72.9866	43.8952	3202	54.8346	30.6625
ENSG00000139133	ALG10	12[+]34022281-34029694	20	0.201882	0.111712	22	0.227053	0.125572	44	0.502237	0.285926	12	0.125602	0.074749	14	0.13669	0.082207	14	0.158602	0.088687
ENSG00000175548	ALG10B	12[+]38316578-38329728	17	0.052941	0.029295	25	0.07905	0.043719	39	0.678551	0.386303	0	0	0	4	0.010859	0.006531	28	0.097191	0.054347
ENSG00000253710	ALG11	13[+]52012398-52029664	147	2.51625	1.39238	120	1.94746	1.07704	127	2.21245	1.25956	74	1.24651	0.741826	59	0.984603	0.592155	100	1.65472	0.925287
ENSG00000182858	ALG12	22[-]49900229-49918458	2278	14.6066	8.08265	2232	20.5995	11.3925	1822	18.7033	10.6479	1744	14.106	8.39477	2014	14.6917	8.83583	2497	24.5471	13.7262
ENSG00000101901	ALG13	X[+]111665811-111760649	183	4.49632	2.48806	167	4.91365	2.71749	154	4.40717	2.50903	184	5.51677	3.28315	74	1.65438	0.994971	251	8.31563	4.64994
ENSG00000172339	ALG14	1[-]94974407-95072945	240	0.823564	0.455724	258	0.920663	0.509172	215	0.834804	0.475258	148	0.539858	0.321281	101	0.350548	0.210825	293	1.11719	0.624708
ENSG00000189366	ALG1L	3[-]125929275-125937039	47	2.0258	1.12099	13	0.624043	0.345127	36	1.60908	0.916057	18	0.73805	0.43923	37	1.47095	0.88465	23	1.00079	0.559621
ENSG00000251287	ALG1L2	3[+]130081831-130098390	6	0.173219	0.095852	3	0.091532	0.050622	3	0.093391	0.053168	6	0.20109	0.119673	13	0.428184	0.257516	5	0.177718	0.099376
ENSG00000119523	ALG2	9[-]99216426-99221956	363	5.64121	3.1216	358	5.74703	3.1784	359	6.37408	3.6288	273	4.63506	2.75843	223	3.56987	2.14697	353	5.17557	2.89408
ENSG00000214160	ALG3	3[-]184242301-184249548	4680	106.506	58.9355	5464	128.344	70.9808	4595	121.631	69.2451	6315	150.126	89.3432	11166	256.653	154.355	7254	179.668	100.467
ENSG00000120697	ALG5	13[-]36949775-36999367	219	6.11319	3.38277	163	4.76134	2.63326	195	6.18962	3.52378	146	4.35446	2.59144	93	2.60517	1.56679	363	11.3111	6.32494
ENSG00000088035	ALG6	1[+]63367590-63438562	38	0.363066	0.200905	34	0.338076	0.186973	43	0.457764	0.260607	10	0.096772	0.057591	14	0.130249	0.078334	46	0.479147	0.26793
ENSG00000159063	ALG8	11[-]78100936-78139660	114	2.23084	1.23445	219	4.6415	2.56698	217	5.04229	2.8706	127	3.48194	2.07218	111	2.31677	1.39334	283	6.24029	3.48945
ENSG00000086848	ALG9	11[-]111782195-111871581	153	2.60745	1.44285	619	10.2693	5.67942	537	8.34612	4.75149	495	8.01446	4.76959	385	5.8428	3.51395	291	5.10983	2.85732
ENSG00000171094	ALK	2[-]29192774-29921566	27	0.140085	0.077517	12	0.061696	0.034121	10	0.057833	0.032925	0	0	0	0	0	0	0	0	0
ENSG00000196711	ALKAL1	8[-]52534037-52565507	0	0	0	0	0	0	0	0	0	0	0	0	4	0.107004	0.064354	0	0	0
ENSG00000189292	ALKAL2	2[-]279558-288851	0	0	0	0	0	0	0	0	0	0	0	0	0	0	0	0	0	0
ENSG00000100601	ALKBH1	14[-]77672404-77708020	292	4.03191	2.23108	274	4.1149	2.27574	249	4.21982	2.40237	275	3.7839	2.25188	169	2.31648	1.39316	197	2.70928	1.51498
ENSG00000189046	ALKBH2	12[-]109088188-109093488	1016	31.6586	17.5185	941	30.5882	16.9168	701	25.6307	14.5917	1021	34.8285	20.7272	830	24.9606	15.0117	1355	46.0874	25.7712
ENSG00000166199	ALKBH3	11[+]43880811-43920266	336	8.69107	4.80925	287	7.87969	4.35786	364	10.3294	5.88055	425	11.0656	6.58538	291	6.67066	4.01183	370	10.8087	6.04402
ENSG00000160993	ALKBH4	7[-]102456238-102464876	2489	39.2656	21.7279	2206	37.4132	20.6913	1980	34.7746	19.7974	2040	33.9729	20.218	2440	39.6179	23.8268	2399	42.3334	23.672
ENSG00000091542	ALKBH5	17[+]18183078-18209954	6111	72.0384	39.8629	5152	63.0679	34.8797	4375	58.3448	33.216	4414	55.3487	32.9392	3898	46.3952	27.9027	5653	73.7231	41.2246
ENSG00000239382	ALKBH6	19[-]36009121-36014239	1443	49.1593	27.2026	1610	55.6886	30.7986	1291	50.1351	28.5422	1657	61.5101	36.606	1991	69.2775	41.6645	1783	67.8447	37.9374
ENSG00000125652	ALKBH7	19[+]6372433-6375251	2891	72.4162	40.0719	3039	79.8093	44.1385	3101	88.4069	50.3305	1338	36.0881	21.4768	1913	48.6452	29.256	1424	39.8171	22.265
ENSG00000137760	ALKBH8	11[-]107502726-107565746	4	0.031584	0.017477	37	0.298135	0.164883	23	0.252833	0.143939	8	0.064418	0.038337	4	0.029424	0.017696	8	0.067874	0.037954
ENSG00000151360	ALLC	2[+]3658195-3702671	0	0	0	0	0	0	2	0.050291	0.028631	0	0	0	0	0	0	0	0	0
ENSG00000116127	ALMS1	2[+]73385758-73609919	4	0.00814	0.004504	25	0.063846	0.03531	35	0.097729	0.055638	21	0.05335	0.03175	29	0.072828	0.0438	37	0.100656	0.056285
ENSG00000108839	ALOX12	17[+]6996065-7010736	35	0.470847	0.260546	30	0.423416	0.23417	20	0.29659	0.16885	24	0.340249	0.20249	24	0.331629	0.199446	37	0.555914	0.310856
ENSG00000179477	ALOX12B	17[-]8072636-8087703	0	0	0	0	0	0	0	0	0	2	0.027468	0.016347	0	0	0	9	0.124451	0.069591
ENSG00000161905	ALOX15	17[-]4630902-4642294	2	0.023138	0.012803	0	0	0	2	0.026121	0.014871	0	0	0	0	0	0	0	0	0
ENSG00000179593	ALOX15B	17[+]8039017-8049134	0	0	0	0	0	0	0	0	0	0	0	0	0	0	0	0	0	0
ENSG00000012779	ALOX5	10[+]45374176-45446119	0	0	0	0	0	0	0	0	0	0	0	0	0	0	0	0	0	0
ENSG00000132965	ALOX5AP	13[+]30713478-30764426	0	0	0	0	0	0	0	0	0	2	0.056149	0.033415	0	0	0	0	0	0
ENSG00000179148	ALOXE3	17[-]8095900-8119047	28	0.265126	0.146709	20	0.197794	0.10939	20	0.215908	0.122917	25	0.252408	0.150213	24	0.226017	0.13593	28	0.292772	0.163713
ENSG00000163295	ALPI	2[+]232456123-232460032	0	0	0	0	0	0	0	0	0	1	0.012983	0.007726	0	0	0	0	0	0
ENSG00000073331	ALPK1	4[+]112297343-112442606	65	0.800479	0.44295	84	0.607091	0.335752	53	0.392863	0.223659	47	0.295314	0.175748	17	0.109834	0.066056	24	0.189744	0.106101
ENSG00000198796	ALPK2	18[-]58481247-58628957	80	0.350288	0.193834	95	0.435355	0.240773	159	0.788574	0.448939	91	0.42627	0.253683	100	0.444569	0.26737	66	0.320004	0.17894
ENSG00000136383	ALPK3	15[+]84816680-84873482	20	0.058061	0.032128	34	0.103842	0.05743	24	0.078047	0.044433	4	0.011856	0.007056	8	0.022306	0.013415	12	0.03606	0.020164
ENSG00000162551	ALPL	1[+]21509372-21578412	73	0.910826	0.504011	102	1.31553	0.727554	47	0.65833	0.374791	47	0.61656	0.366928	42	0.521598	0.313696	24	0.329085	0.184018
ENSG00000163283	ALPP	2[+]232378534-232382889	0	0	0	0	0	0	0	0	0	0	0	0	0	0	0	0	0	0
ENSG00000163286	ALPPL2	2[+]232406843-232410714	0	0	0	0	0	0	4	0.05834	0.033213	0	0	0	0	0	0	0	0	0
ENSG00000003393	ALS2	2[-]201700554-201781189	47	0.225111	0.124566	121	0.760506	0.420598	160	1.03953	0.59181	53	0.272566	0.16221	32	0.15411	0.092684	59	0.313872	0.175511
ENSG00000178038	ALS2CL	3[-]46669189-46693704	69	0.472382	0.261395	27	0.190496	0.105354	47	0.367617	0.209286	10	0.072384	0.043077	20	0.134774	0.081055	6	0.043933	0.024567
ENSG00000155749	ALS2CR12	2[-]201288271-201357398	0	0	0	0	0	0	0	0	0	2	0.034141	0.020318	0	0	0	0	0	0
ENSG00000180318	ALX1	12[+]85280107-85301784	6	0.133437	0.073838	0	0	0	0	0	0	0	0	0	0	0	0	0	0	0
ENSG00000156150	ALX3	1[-]110059994-110070700	33	0.562546	0.311288	17	0.298057	0.16484	24	0.464081	0.264204	12	0.211348	0.125778	7	0.111543	0.067083	30	0.573981	0.320959
ENSG00000052850	ALX4	11[-]44260444-44310166	0	0	0	0	0	0	8	0.046372	0.0264	0	0	0	0	0	0	0	0	0
ENSG00000183684	ALYREF	17[-]81887844-81891586	29157	867.888	480.251	28578	882.875	488.274	24351	818.291	465.857	33605	1067.25	635.143	33155	997.562	599.948	29494	973.351	544.279
ENSG00000242110	AMACR	5[-]33986178-34008108	61	0.469868	0.260004	48	0.575102	0.31806	79	0.875832	0.498616	18	0.46674	0.277767	42	0.42892	0.257959	89	0.908058	0.507769
ENSG00000178522	AMBN	4[+]70592256-70607288	0	0	0	0	0	0	0	0	0	0	0	0	0	0	0	0	0	0
ENSG00000106927	AMBP	9[-]114060127-114078472	36	0.797482	0.441292	44	1.01759	0.562777	37	0.932076	0.530636	17	0.396188	0.23578	37	0.839787	0.50506	30	0.746703	0.417542
ENSG00000110497	AMBRA1	11[-]46396414-46594125	2806	18.5111	10.2433	2072	14.9812	8.28535	1693	13.1304	7.47522	1345	9.61631	5.72288	1337	9.29698	5.59134	1734	13.0723	7.30976
ENSG00000123505	AMD1	6[+]110874770-110895713	176	1.64848	0.912199	386	3.89546	2.15439	333	3.56975	2.03228	140	1.39411	0.829664	221	2.09445	1.25963	369	3.84926	2.15244
ENSG00000139344	AMDHD1	12[+]95943293-95968716	32	0.451779	0.249995	24	0.346798	0.191797	34	0.601854	0.342638	24	0.35113	0.208965	21	0.297516	0.178931	51	0.802015	0.448471
ENSG00000162066	AMDHD2	16[+]2520357-2531422	1793	26.2883	14.5468	2101	29.6465	16.396	2249	34.8718	19.8527	1469	22.2717	13.2544	2855	39.2944	23.6322	1641	23.4066	13.0885
ENSG00000125363	AMELX	X[+]11293413-11300761	0	0	0	0	0	0	6	0.26069	0.148412	0	0	0	6	0.206642	0.124277	2	0.085529	0.047826
ENSG00000099721	AMELY	Y[-]6865918-6874027	0	0	0	0	0	0	0	0	0	0	0	0	0	0	0	0	0	0
ENSG00000184675	AMER1	X[-]64185117-64205744	57	0.213701	0.118253	48	0.189329	0.104708	48	0.206685	0.117667	57	0.231501	0.137771	43	0.165266	0.099394	16	0.067444	0.037713
ENSG00000165566	AMER2	13[-]25161684-25172288	0	0	0	0	0	0	0	0	0	0	0	0	0	0	0	0	0	0
ENSG00000178171	AMER3	2[+]130755435-130768134	0	0	0	0	0	0	0	0	0	2	0.011135	0.006627	0	0	0	0	0	0
ENSG00000159461	AMFR	16[-]56361452-56425538	6001	56.8139	31.4383	5128	49.7276	27.5018	4336	45.3385	25.8115	2884	28.5439	16.9871	2593	24.1295	14.5118	2858	29.1716	16.3122
ENSG00000104899	AMH	19[+]2249311-2252073	465	8.23794	4.55851	521	9.58891	5.30315	449	8.98098	5.11292	395	7.46235	4.44101	530	9.4983	5.71242	588	11.5596	6.4639
ENSG00000135409	AMHR2	12[+]53423855-53431534	0	0	0	0	0	0	0	0	0	0	0	0	0	0	0	0	0	0
ENSG00000181754	AMIGO1	1[-]109504175-109509738	136	1.16107	0.642485	128	0.840235	0.464692	127	0.897471	0.510935	215	1.88539	1.12203	145	1.2591	0.757241	240	1.93169	1.08017
ENSG00000139211	AMIGO2	12[-]47075707-47079951	131	1.11855	0.618959	137	1.33188	0.736594	146	1.64185	0.934712	99	0.921239	0.54825	120	1.24967	0.751567	146	1.55396	0.868944
ENSG00000176020	AMIGO3	3[-]49716834-49719695	40	0.440817	0.243928	12	0.128675	0.071164	1115	14.1633	8.06324	1217	14.6157	8.69813	6	0.057737	0.034724	1536	19.1595	10.7136
ENSG00000101935	AMMECR1	X[-]110194186-110440233	41	0.238089	0.131748	53	0.319632	0.176773	72	0.47269	0.269105	36	0.224092	0.133362	59	0.34906	0.20993	52	0.333078	0.186251
ENSG00000144233	AMMECR1L	2[-]127861630-127885922	457	3.15948	1.74832	452	3.24548	1.79492	444	3.4709	1.976	408	3.01255	1.79284	261	1.82391	1.09693	507	3.88803	2.17411
ENSG00000166126	AMN	14[+]102922656-102931192	1	0.014693	0.00813	0	0	0	10	0.190603	0.108511	0	0	0	0	0	0	0	0	0
ENSG00000151743	AMN1	12[-]31671137-31729174	39	1.15803	0.640802	22	0.518628	0.286827	18	0.473566	0.269604	15	0.582763	0.346815	35	1.02588	0.616982	65	1.19183	0.666446
ENSG00000126016	AMOT	X[-]112774503-112840815	42	0.183973	0.101803	42	0.19789	0.109443	106	0.520792	0.29649	26	0.120068	0.071455	32	0.138663	0.083394	30	0.144934	0.081044
ENSG00000166025	AMOTL1	11[+]94706431-94876753	396	1.42153	0.786614	513	1.91498	1.05908	603	2.60146	1.48103	808	3.19589	1.90194	713	2.86324	1.72199	679	2.9705	1.66105
ENSG00000114019	AMOTL2	3[-]134355874-134375479	4876	36.5168	20.2068	5174	40.4238	22.3564	4415	37.4717	21.3329	3406	27.2018	16.1884	3141	24.6058	14.7983	3159	26.0244	14.5524
ENSG00000116748	AMPD1	1[-]114673090-114695618	0	0	0	0	0	0	0	0	0	0	0	0	0	0	0	0	0	0
ENSG00000116337	AMPD2	1[+]109616104-109632051	5640	61.0672	33.7919	4859	55.2235	30.5414	4086	50.9183	28.988	6475	74.4891	44.3301	7138	76.1944	45.8244	7604	90.6923	50.7134
ENSG00000133805	AMPD3	11[+]10317671-10507579	85	0.745086	0.412298	80	0.863708	0.477674	117	1.15482	0.657447	220	2.50148	1.48869	170	1.57057	0.944562	206	2.54033	1.42051
ENSG00000078053	AMPH	7[-]38383704-38631567	59	0.558783	0.309206	65	0.633799	0.350522	50	0.529835	0.301638	0	0	0	0	0	0	0	0	0
ENSG00000145020	AMT	3[-]49416775-49422753	17	0.311205	0.172207	10	0.175428	0.097021	2	0.003901	0.002221	1	0.00676	0.004023	21	0.400014	0.240574	27	0.449342	0.251263
ENSG00000187689	AMTN	4[+]70518540-70532742	0	0	0	0	0	0	0	0	0	0	0	0	0	0	0	0	0	0
ENSG00000237763	AMY1A	1[+]103655290-103664554	0	0	0	0	0	0	0	0	0	0	0	0	0	0	0	0	0	0
ENSG00000174876	AMY1B	1[-]103687415-103696680	0	0	0	0	0	0	0	0	0	0	0	0	0	0	0	0	0	0
ENSG00000187733	AMY1C	1[+]103750406-103758690	0	0	0	0	0	0	0	0	0	0	0	0	0	0	0	0	0	0
ENSG00000243480	AMY2A	1[+]103616811-103625780	0	0	0	0	0	0	0	0	0	0	0	0	0	0	0	0	0	0
ENSG00000240038	AMY2B	1[+]103553815-103579530	0	0	0	0	0	0	1	0.009447	0.005378	0	0	0	0	0	0	2	0.025214	0.014099
ENSG00000174945	AMZ1	7[+]2679522-2716529	52	0.303662	0.168033	32	0.414011	0.228969	33	0.216122	0.123039	7	0.039247	0.023357	5	0.028078	0.016886	5	0.032282	0.018051
ENSG00000196704	AMZ2	17[+]68247574-68257164	562	15.0707	8.33945	376	10.0943	5.58264	354	8.71834	4.9634	736	17.0209	10.1295	271	6.48734	3.90158	789	23.4579	13.1172
ENSG00000153107	ANAPC1	2[-]111766271-111884690	217	0.847048	0.468719	273	1.18223	0.653833	300	1.3264	0.755126	195	1.15599	0.687954	199	0.788281	0.474084	150	0.649387	0.363125
ENSG00000164162	ANAPC10	4[-]144994575-145098541	381	12.3949	6.8588	361	12.7132	7.03102	305	11.2206	6.38792	189	6.90924	4.11184	255	9.12768	5.48952	231	8.68884	4.85863
ENSG00000141552	ANAPC11	17[+]81890790-81900991	8422	418.815	231.754	8738	453.757	250.95	8892	495.908	282.323	2434	125.527	74.7038	2870	140.52	84.5109	2257	121.088	67.71
ENSG00000129055	ANAPC13	3[-]134477706-134486716	936	24.3513	13.4749	625	16.2971	9.01313	628	17.1742	9.77737	551	15.3082	9.11026	251	6.67758	4.016	526	13.5681	7.58703
ENSG00000110200	ANAPC15	11[-]72106378-72112780	2578	99.7782	55.2129	2753	110.368	61.0391	2810	123.877	70.524	2901	120.432	71.6718	2216	88.7547	53.3783	2939	126.093	70.5088
ENSG00000166295	ANAPC16	10[+]72216000-72235860	1411	13.6644	7.56126	1247	12.6387	6.98983	1162	12.7173	7.24002	622	6.36844	3.79	458	4.38644	2.63807	944	10.1849	5.69522
ENSG00000176248	ANAPC2	9[-]137174784-137188537	8097	99.5713	55.0984	8434	107.636	59.5278	6897	95.7438	54.5074	4175	54.7686	32.594	5266	65.4581	39.3674	5353	72.9737	40.8055
ENSG00000053900	ANAPC4	4[+]25377213-25418498	46	0.885026	0.489734	51	0.639933	0.353915	84	1.59588	0.908543	32	0.412615	0.245557	39	0.471181	0.283375	82	1.10064	0.615457
ENSG00000089053	ANAPC5	12[-]121308357-121399896	6149	90.5407	50.1012	3943	60.8562	33.6565	3388	56.0589	31.9147	3109	49.8496	29.6666	1385	20.9781	12.6165	5014	83.9612	46.9495
ENSG00000196510	ANAPC7	12[-]110372900-110403730	660	8.74244	4.83768	749	8.48506	4.69266	668	8.80605	5.01333	437	6.11189	3.63732	373	4.73848	2.84979	477	5.59736	3.12994
ENSG00000214274	ANG	14[+]20684177-20694186	142	3.74254	2.07096	149	4.07678	2.25466	144	4.43985	2.52763	63	1.7637	1.04962	94	2.58358	1.55381	88	2.57547	1.44016
ENSG00000013523	ANGEL1	14[-]76786178-76812940	1071	7.17354	3.96952	920	6.17534	3.41527	541	3.95736	2.25295	918	6.71643	3.9971	872	6.50469	3.91202	1128	8.21721	4.59491
ENSG00000174606	ANGEL2	1[-]212992182-213015826	77	0.528507	0.292453	93	0.663899	0.367169	120	0.935399	0.532527	85	0.774536	0.460943	90	0.619924	0.372831	83	0.632036	0.353422
ENSG00000154188	ANGPT1	8[-]107249482-107498055	43	0.311967	0.172629	124	0.947714	0.524133	58	0.478437	0.272377	9	0.069468	0.041342	6	0.044924	0.027018	26	0.21128	0.118144
ENSG00000091879	ANGPT2	8[-]6499651-6563409	0	0	0	0	0	0	0	0	0	0	0	0	0	0	0	0	0	0
ENSG00000101280	ANGPT4	20[-]869899-916317	4	0.023484	0.012995	0	0	0	5	0.038879	0.022134	4	0.029346	0.017465	0	0	0	0	0	0
ENSG00000116194	ANGPTL1	1[-]178849705-178871052	6	0.057656	0.031904	0	0	0	14	0.15074	0.085817	0	0	0	0	0	0	4	0.042662	0.023856
ENSG00000136859	ANGPTL2	9[-]127087332-127122883	3751	32.9073	18.2095	3253	29.7612	16.4594	3136	31.0397	17.6711	1992	18.6067	11.0732	2286	20.171	12.1311	2357	23.0014	12.862
ENSG00000132855	ANGPTL3	1[+]62597487-62606159	0	0	0	0	0	0	0	0	0	0	0	0	0	0	0	0	0	0
ENSG00000167772	ANGPTL4	19[+]8363289-8374373	334	6.12371	3.38859	418	8.08857	4.47338	340	6.59423	3.75413	0	0	0	7	0.116852	0.070276	2	0.085482	0.0478
ENSG00000187151	ANGPTL5	11[-]101890674-101916522	0	0	0	0	0	0	0	0	0	0	0	0	0	0	0	0	0	0
ENSG00000130812	ANGPTL6	19[-]10092338-10102796	3	0.060568	0.033515	21	0.417954	0.231149	23	0.527792	0.300475	6	0.094408	0.056184	2	0.029129	0.017519	10	0.177771	0.099406
ENSG00000171819	ANGPTL7	1[+]11189341-11195981	0	0	0	0	0	0	0	0	0	0	0	0	0	0	0	0	0	0
ENSG00000130173	ANGPTL8	19[+]11237450-11241943	11	0.271287	0.150118	5	0.163249	0.090285	4	0.100855	0.057418	6	0.147101	0.087543	16	0.421844	0.253703	10	0.282435	0.157932
ENSG00000227059	ANHX	12[-]133218312-133236095	0	0	0	0	0	0	0	0	0	0	0	0	0	0	0	0	0	0
ENSG00000029534	ANK1	8[-]41653220-41896762	59	0.237187	0.131249	40	0.346764	0.191778	17	0.072571	0.041315	12	0.05315	0.031631	30	0.117662	0.070764	29	0.125507	0.070181
ENSG00000145362	ANK2	4[+]112818109-113383740	6	0.012796	0.007081	28	0.065885	0.036438	24	0.059744	0.034013	40	0.198465	0.118111	31	0.070527	0.042416	15	0.036171	0.020226
ENSG00000151150	ANK3	10[-]60026298-60733490	0	0	0	8	0.015637	0.008648	0	0	0	39	0.182015	0.108321	31	0.058768	0.035344	12	0.025281	0.014137
ENSG00000151687	ANKAR	2[+]189674290-189761193	0	0	0	2	0.017904	0.009902	0	0	0	0	0	0	0	0	0	0	0	0
ENSG00000166839	ANKDD1A	15[+]64911902-64958700	148	2.34606	1.2982	145	3.32484	1.8388	132	1.83869	1.04677	40	0.77654	0.462136	48	0.659783	0.396803	99	1.37377	0.768186
ENSG00000189045	ANKDD1B	5[+]75611459-75671846	0	0	0	0	0	0	0	0	0	0	0	0	0	0	0	0	0	0
ENSG00000132623	ANKEF1	20[+]10035041-10058303	10	0.057941	0.032062	2	0.012607	0.006972	8	0.096128	0.054726	2	0.009115	0.005425	4	0.020996	0.012627	9	0.057774	0.032306
ENSG00000153930	ANKFN1	17[+]55882301-56511659	8	0.067044	0.037099	0	0	0	4	0.037875	0.021562	0	0	0	0	0	0	2	0.01835	0.010261
ENSG00000185722	ANKFY1	17[-]4163907-4263977	1305	7.0719	3.91328	1288	6.81296	3.76791	1285	7.37236	4.19712	733	3.40587	2.02691	557	3.13647	1.88632	563	3.20731	1.79346
ENSG00000154122	ANKH	5[-]14704804-14871778	1278	5.02435	2.78025	1329	5.42155	2.99838	1050	4.66069	2.65336	1304	5.46859	3.25448	1210	4.80899	2.8922	1156	5.03901	2.81772
ENSG00000131503	ANKHD1	5[+]140401814-140539856	300	3.89662	2.15622	267	3.64682	2.01688	347	4.9724	2.83081	254	4.38599	2.6102	118	1.78334	1.07253	219	4.6555	2.60327
ENSG00000254996	ANKHD1-EIF4EBP3	5[+]140401908-140549569	4	0.015221	0.008422	16	0.238041	0.131649	21	0.089625	0.051024	57	0.236967	0.141024	144	0.568647	0.341993	89	0.385775	0.215718
ENSG00000001629	ANKIB1	7[+]92246234-92401384	67	0.352497	0.195056	218	1.19734	0.662187	304	1.82162	1.03706	69	0.387627	0.230685	95	0.507322	0.305111	85	0.495193	0.276902
ENSG00000170209	ANKK1	11[+]113387791-113400418	9	0.195014	0.107912	2	0.02629	0.01454	6	0.083882	0.047755	0	0	0	0	0	0	9	0.126376	0.070667
ENSG00000160117	ANKLE1	19[+]17281645-17287646	88	0.984084	0.544549	118	1.22686	0.678513	94	1.05547	0.600886	39	0.442797	0.263518	42	0.417009	0.250795	63	0.692131	0.387026
ENSG00000176915	ANKLE2	12[-]132725503-132761888	1616	11.9919	6.63577	1382	10.7065	5.92122	1175	9.46534	5.38867	1083	8.37053	4.98149	862	6.17995	3.71671	1081	8.83646	4.94118
ENSG00000144504	ANKMY1	2[-]240479422-240569177	479	5.67029	3.13769	377	4.43437	2.45243	452	6.69885	3.81369	467	5.50472	3.27598	357	5.43679	3.26976	527	7.01439	3.92231
ENSG00000106524	ANKMY2	7[-]16599776-16645817	29	0.349489	0.193392	62	0.803525	0.444389	60	0.84022	0.478342	13	0.164124	0.097674	29	0.360131	0.216588	61	0.828248	0.46314
ENSG00000164331	ANKRA2	5[-]73552335-73565686	77	1.19276	0.660023	96	1.55887	0.862133	63	1.1039	0.628459	99	1.63969	0.975818	50	0.780309	0.469289	153	2.65865	1.48667
ENSG00000148677	ANKRD1	10[-]90912096-90921276	30	0.478695	0.264889	6	0.088735	0.049075	12	0.220108	0.125309	50	0.867553	0.5163	24	0.391964	0.235733	85	1.539	0.860579
ENSG00000088448	ANKRD10	13[-]110878540-110915069	940	17.7111	9.80053	738	14.141	7.82068	882	19.0147	10.8252	729	16.6572	9.91306	621	12.6207	7.59026	789	16.6305	9.29945
ENSG00000167522	ANKRD11	16[-]89267627-89490561	2589	28.9243	16.0054	2446	23.8022	13.1638	2422	23.074	13.1361	2870	23.395	13.9229	3284	24.9479	15.004	2971	29.3968	16.4381
ENSG00000101745	ANKRD12	18[+]9136228-9285985	47	2.24108	1.24011	72	1.30481	0.721623	52	1.04672	0.595904	34	1.44382	0.859247	35	1.69261	1.01796	61	1.90212	1.06363
ENSG00000076513	ANKRD13A	12[+]109999186-110039763	672	6.8739	3.80371	505	6.91354	3.82353	501	6.74857	3.84199	608	6.33163	3.76809	590	5.13772	3.0899	796	7.96686	4.45491
ENSG00000198720	ANKRD13B	17[+]29589769-29614761	732	9.82467	5.43654	674	8.07007	4.46315	464	7.49814	4.26873	1196	15.3547	9.1379	1331	15.6088	9.38734	1365	19.5132	10.9114
ENSG00000118454	ANKRD13C	1[-]70260588-70354734	84	0.661335	0.365954	86	0.702177	0.388339	102	0.903833	0.514557	68	0.568516	0.338336	85	0.676264	0.406715	125	1.09357	0.611505
ENSG00000172932	ANKRD13D	11[+]67288547-67302485	2992	38.0028	21.0291	3223	42.0025	23.2295	2940	42.9501	24.4517	2771	45.4572	27.0526	3096	38.8727	23.3786	2712	46.7135	26.1213
ENSG00000134461	ANKRD16	10[-]5861617-5889906	726	11.2248	6.21131	703	14.1678	7.8355	639	11.0858	6.31122	481	7.21834	4.29579	546	10.7251	6.45021	669	10.376	5.80204
ENSG00000132466	ANKRD17	4[-]73073376-73258798	245	0.764474	0.423026	433	1.35011	0.746677	556	1.90039	1.0819	641	2.72462	1.62148	440	1.3692	0.823457	296	0.980879	0.548489
ENSG00000180071	ANKRD18A	9[-]38571358-38620660	0	0	0	0	0	0	0	0	0	0	0	0	0	0	0	0	0	0
ENSG00000230453	ANKRD18B	9[+]33524394-33573009	13	0.106306	0.058825	19	0.163559	0.090456	30	0.286302	0.162993	2	0.018215	0.01084	24	0.20059	0.120638	32	0.298184	0.166739
ENSG00000165887	ANKRD2	10[+]97572499-97583884	2	0.040358	0.022332	2	0.046075	0.025482	14	0.348148	0.198203	0	0	0	0	0	0	0	0	0
ENSG00000260691	ANKRD20A1	9[+]67859147-67902094	0	0	0	0	0	0	0	0	0	0	0	0	0	0	0	0	0	0
ENSG00000183148	ANKRD20A2	9[+]40223285-40266392	0	0	0	0	0	0	0	0	0	0	0	0	0	0	0	0	0	0
ENSG00000276203	ANKRD20A3	9[-]66109394-66153118	0	0	0	0	0	0	0	0	0	0	0	0	0	0	0	0	0	0
ENSG00000172014	ANKRD20A4	9[+]64369394-64413142	0	0	0	0	0	0	0	0	0	0	0	0	0	0	0	0	0	0
ENSG00000152766	ANKRD22	10[-]88822132-88851818	0	0	0	0	0	0	0	0	0	0	0	0	0	0	0	0	0	0
ENSG00000163126	ANKRD23	2[-]96837912-96844034	115	1.47167	0.814357	151	1.94645	1.07648	90	1.25145	0.712458	88	1.20953	0.719819	8	0.093657	0.056326	62	0.851874	0.476352
ENSG00000089847	ANKRD24	19[+]4183354-4224814	74	0.590928	0.326994	39	0.324312	0.17936	50	0.446298	0.25408	118	1.01268	0.602668	81	0.655699	0.394347	136	1.27201	0.711283
ENSG00000107890	ANKRD26	10[-]26991914-27100498	20	0.090265	0.049949	23	0.11216	0.06203	47	0.250047	0.142353	31	0.149445	0.088938	10	0.047623	0.028641	54	0.281609	0.15747
ENSG00000105186	ANKRD27	19[-]32597007-32676597	100	0.938517	0.519334	106	0.953207	0.527171	129	1.07943	0.614527	70	0.541313	0.322147	115	0.897991	0.540065	93	0.81374	0.455028
ENSG00000206560	ANKRD28	3[-]15667236-15859771	79	0.389136	0.215331	191	1.23564	0.683372	219	1.52238	0.866697	79	0.413099	0.245844	81	0.40346	0.242647	118	0.641995	0.358991
ENSG00000154065	ANKRD29	18[-]23598926-23662885	121	1.95592	1.08232	137	2.59154	1.43325	108	2.53313	1.44213	270	6.40711	3.81302	217	3.89299	2.3413	346	8.30822	4.6458
ENSG00000148513	ANKRD30A	10[+]37125788-37384111	0	0	0	0	0	0	0	0	0	0	0	0	0	0	0	0	0	0
ENSG00000180777	ANKRD30B	18[+]14748240-14852480	48	0.368302	0.203802	48	0.375143	0.207473	33	0.273276	0.155577	16	0.120613	0.07178	19	0.141108	0.084864	24	0.192687	0.107747
ENSG00000163046	ANKRD30BL	2[-]132147907-132161955	0	0	0	0	0	0	0	0	0	0	0	0	0	0	0	0	0	0
ENSG00000145700	ANKRD31	5[-]75068297-75236878	0	0	0	0	0	0	0	0	0	0	0	0	0	0	0	0	0	0
ENSG00000167612	ANKRD33	12[+]51887960-51891657	0	0	0	0	0	0	0	0	0	0	0	0	0	0	0	0	0	0
ENSG00000164236	ANKRD33B	5[+]10564330-10657816	88	0.363379	0.201078	99	0.399818	0.221119	24	0.530222	0.301858	44	0.590746	0.351566	40	0.801619	0.482105	76	0.441144	0.246679
ENSG00000272031	ANKRD34A	1[-]145959442-145964582	152	1.41717	0.784197	171	1.57662	0.871951	129	1.51066	0.860025	580	5.51672	3.28312	706	6.36147	3.82588	538	5.63755	3.15241
ENSG00000189127	ANKRD34B	5[-]80556755-80570488	0	0	0	0	0	0	0	0	0	0	0	0	0	0	0	0	0	0
ENSG00000235711	ANKRD34C	15[+]79293285-79298235	0	0	0	0	0	0	0	0	0	0	0	0	0	0	0	0	0	0
ENSG00000198483	ANKRD35	1[-]145866560-145885866	180	1.73361	0.959306	127	1.26872	0.701664	143	1.55457	0.885025	138	1.4199	0.845011	147	1.43537	0.86325	145	1.55502	0.869536
ENSG00000135976	ANKRD36	2[+]97113496-97264521	16	0.082168	0.045468	6	0.031389	0.01736	26	0.149404	0.085056	0	0	0	9	0.046721	0.028099	29	0.160824	0.08993
ENSG00000196912	ANKRD36B	2[-]97492663-97589965	17	0.090133	0.049876	13	0.06724	0.037187	25	0.146622	0.083473	14	0.076085	0.04528	5	0.026812	0.016125	26	0.148761	0.083185
ENSG00000174501	ANKRD36C	2[-]95836919-95991831	3	0.112224	0.0621	14	0.109764	0.060705	15	0.43934	0.250118	16	0.73979	0.440265	0	0	0	3	0.014182	0.00793
ENSG00000186352	ANKRD37	4[+]185396045-185400241	348	13.7214	7.59279	299	12.7576	7.05557	220	10.2494	5.83506	188	8.46666	5.03869	183	7.87721	4.73747	261	12.1156	6.77483
ENSG00000213337	ANKRD39	2[-]96836611-96858095	1224	37.1913	20.58	1403	44.9491	24.8591	1440	48.9325	27.8575	1346	45.3838	27.0089	1670	44.8811	26.9921	1403	43.9988	24.6033
ENSG00000154945	ANKRD40	17[-]50693190-50707924	325	2.52575	1.39764	374	3.01144	1.66548	335	3.01125	1.71432	380	3.27856	1.95114	352	2.86668	1.72406	380	3.26921	1.82808
ENSG00000137494	ANKRD42	11[+]83193739-83256099	59	1.03011	0.570019	68	0.587851	0.325111	45	1.35417	0.770936	60	0.499601	0.297324	55	0.444978	0.267616	118	1.17655	0.657906
ENSG00000065413	ANKRD44	2[-]196967017-197311173	8	0.049143	0.027193	24	0.156441	0.08652	9	0.063579	0.036196	21	0.137541	0.081853	30	0.186636	0.112245	17	0.117663	0.065795
ENSG00000183831	ANKRD45	1[-]173609561-173669862	6	0.133642	0.073952	9	0.196982	0.108941	0	0	0	0	0	0	2	0.045029	0.027081	4	0.098778	0.055235
ENSG00000186106	ANKRD46	8[-]100509752-100559784	77	0.929068	0.514105	81	1.01034	0.558768	100	1.37159	0.780854	61	0.648782	0.386104	38	0.368966	0.221902	96	2.02194	1.13063
ENSG00000168876	ANKRD49	11[+]94493629-94499583	151	2.3708	1.31189	79	1.30321	0.720738	92	1.79892	1.02413	45	1.34426	0.799997	36	0.546172	0.328476	106	1.6787	0.938698
ENSG00000151458	ANKRD50	4[-]124664052-124712732	31	0.110291	0.06103	58	0.218694	0.120949	66	0.311756	0.177484	18	0.067939	0.040432	61	0.223382	0.134345	66	0.267102	0.149358
ENSG00000139645	ANKRD52	12[-]56237807-56258391	10730	39.9032	22.0807	9958	38.4353	21.2566	7837	32.9011	18.7308	9997	39.6653	23.6057	9039	33.9776	20.4346	9826	40.5123	22.6537
ENSG00000144031	ANKRD53	2[+]70978380-70985499	22	0.352341	0.19497	25	0.395757	0.218873	6	0.121403	0.069115	18	0.339395	0.201981	45	0.758414	0.456121	48	0.940548	0.525937
ENSG00000100124	ANKRD54	22[-]37830855-37849327	3374	52.8527	29.2464	3502	56.1081	31.0306	2777	49.2726	28.0512	3225	53.8361	32.039	3624	57.5302	34.5995	3265	62.2304	34.7981
ENSG00000164512	ANKRD55	5[-]56099678-56233359	3	0.030355	0.016797	0	0	0	0	0	0	0	0	0	0	0	0	0	0	0
ENSG00000135299	ANKRD6	6[+]89433170-89633834	2	0.012251	0.006779	2	0.012715	0.007032	0	0	0	0	0	0	0	0	0	2	0.013582	0.007595
ENSG00000124227	ANKRD60	20[-]58218495-58228653	0	0	0	0	0	0	0	0	0	0	0	0	0	0	0	0	0	0
ENSG00000157999	ANKRD61	7[+]6031376-6036386	4	0.101808	0.056336	0	0	0	10	0.289261	0.164678	0	0	0	0	0	0	0	0	0
ENSG00000181626	ANKRD62	18[+]12093853-12127939	0	0	0	0	0	0	0	0	0	0	0	0	0	0	0	0	0	0
ENSG00000230778	ANKRD63	15[-]40281444-40282586	0	0	0	0	0	0	0	0	0	0	0	0	0	0	0	0	0	0
ENSG00000235098	ANKRD65	1[-]1418420-1421769	6	0.08824	0.048828	2	0.030527	0.016883	0	0	0	4	0.062763	0.037352	0	0	0	0	0	0
ENSG00000230062	ANKRD66	6[+]46746917-46759506	0	0	0	0	0	0	0	0	0	0	0	0	0	0	0	0	0	0
ENSG00000106013	ANKRD7	7[+]118214673-118242692	5	0.112466	0.062234	22	0.898788	0.497074	16	0.738544	0.420457	4	0.166426	0.099044	0	0	0	21	0.946878	0.529476
ENSG00000156381	ANKRD9	14[-]102501760-102509799	4168	40.2618	22.2791	3869	38.3664	21.2185	3080	37.0691	21.1036	1674	20.3271	12.0971	2518	26.091	15.6915	2297	28.1701	15.7522
ENSG00000064999	ANKS1A	6[+]34889265-35091413	796	4.04991	2.24104	665	3.51111	1.94182	643	3.69358	2.10278	756	4.10848	2.44505	681	3.5029	2.1067	712	4.01542	2.24534
ENSG00000185046	ANKS1B	12[-]98726457-99984654	0	0	0	0	0	0	0	0	0	0	0	0	0	0	0	0	0	0
ENSG00000168096	ANKS3	16[-]4696510-4734378	3121	51.2642	28.3674	2669	50.3543	27.8484	2441	44.7253	25.4623	1408	25.6744	15.2794	1349	22.8398	13.7362	1527	30.0615	16.8098
ENSG00000175311	ANKS4B	16[+]21233665-21253845	0	0	0	0	0	0	0	0	0	0	0	0	0	0	0	0	0	0
ENSG00000165138	ANKS6	9[-]98731329-98796965	3021	14.579	8.06736	2725	14.0263	7.75726	2212	12.5846	7.16447	2919	14.9496	8.89684	2783	13.3228	8.01253	3316	17.7199	9.9086
ENSG00000206199	ANKUB1	3[-]149761100-149792823	0	0	0	0	0	0	0	0	0	0	0	0	0	0	0	0	0	0
ENSG00000163516	ANKZF1	2[+]219229757-219236669	1263	17.1055	9.46543	1143	16.3072	9.01872	1069	15.632	8.89935	965	14.1562	8.42468	888	12.9911	7.81301	1286	18.7315	10.4743
ENSG00000011426	ANLN	7[+]36389806-36453791	727	5.77654	3.19648	1495	11.8968	6.57951	1473	12.7367	7.25106	634	6.10185	3.63135	812	5.97237	3.59187	1072	10.5515	5.90022
ENSG00000131620	ANO1	11[+]70078302-70189528	0	0	0	0	0	0	0	0	0	0	0	0	0	0	0	0	0	0
ENSG00000160746	ANO10	3[-]43365848-43691594	708	10.4631	5.7898	765	11.6759	6.45737	676	10.0317	5.7111	551	8.59705	5.11629	446	5.9168	3.55845	452	7.41674	4.1473
ENSG00000047617	ANO2	12[-]5562651-5946232	10	0.083232	0.046057	10	0.089619	0.049564	0	0	0	6	0.055424	0.032984	0	0	0	12	0.114932	0.064268
ENSG00000134343	ANO3	11[+]26309599-26663288	0	0	0	0	0	0	0	0	0	0	0	0	0	0	0	0	0	0
ENSG00000151572	ANO4	12[+]100717526-101128641	31	0.308171	0.170528	57	0.715463	0.395687	52	0.764527	0.435249	0	0	0	0	0	0	21	0.320373	0.179147
ENSG00000171714	ANO5	11[+]22193176-22283357	0	0	0	0	0	0	0	0	0	0	0	0	0	0	0	0	0	0
ENSG00000177119	ANO6	12[+]45216020-45440404	135	0.990104	0.54788	288	1.75225	0.96908	295	1.86311	1.06068	97	0.604455	0.359725	123	0.753427	0.453122	87	0.583316	0.326179
ENSG00000146205	ANO7	2[+]241188509-241225376	52	0.50232	0.277962	50	1.18782	0.656923	42	0.46156	0.262768	80	0.689795	0.410512	61	0.56572	0.340232	37	0.320463	0.179197
ENSG00000074855	ANO8	19[-]17323223-17334829	972	7.19431	3.98101	858	6.93036	3.83283	673	6.11738	3.48265	776	6.94226	4.1315	922	7.24911	4.35972	981	8.42783	4.71268
ENSG00000185101	ANO9	11[-]418263-442011	24	0.29783	0.164806	8	0.097932	0.054161	12	0.171623	0.097706	0	0	0	3	0.029937	0.018004	0	0	0
ENSG00000011201	ANOS1	X[-]8528874-8732186	0	0	0	0	0	0	0	0	0	0	0	0	0	0	0	0	0	0
ENSG00000140350	ANP32A	15[-]68778535-68820895	665	9.66863	5.3502	683	10.3308	5.71344	708	11.8269	6.73309	1521	23.1977	13.8055	928	15.7535	9.47441	1249	19.6886	11.0095
ENSG00000136938	ANP32B	9[+]97983361-98015943	3541	78.3106	43.3336	3317	76.1352	42.1066	3375	84.2814	47.9818	4358	102.829	61.1961	3758	84.012	50.5261	3431	84.1262	47.0418
ENSG00000139223	ANP32D	12[+]48472665-48473624	0	0	0	0	0	0	0	0	0	0	0	0	0	0	0	0	0	0
ENSG00000143401	ANP32E	1[-]150218417-150236156	190	2.10164	1.16295	243	3.21058	1.77561	254	3.49413	1.98923	198	2.01164	1.19717	172	2.29153	1.37816	193	2.64116	1.47689
ENSG00000166825	ANPEP	15[-]89784889-89815401	1796	16.8477	9.32275	1454	15.5218	8.58432	1423	14.7976	8.42437	4623	49.0085	29.1661	6433	60.0524	36.1164	7051	73.68	41.2005
ENSG00000169604	ANTXR1	2[+]69013178-69249327	832	8.35968	4.62588	1002	8.13177	4.49727	1007	8.48089	4.82821	1251	12.3082	7.3249	1027	8.61763	5.18277	778	9.16364	5.12413
ENSG00000163297	ANTXR2	4[-]79901149-80073472	402	1.73585	0.960545	620	2.62828	1.45357	501	2.37183	1.3503	294	1.35025	0.803562	251	1.79229	1.07791	182	1.27692	0.714028
ENSG00000274209	ANTXRL	10[+]46286345-46330207	0	0	0	0	0	0	0	0	0	0	0	0	4	0.056473	0.033964	0	0	0
ENSG00000135046	ANXA1	9[+]73151757-73170393	5167	111.021	61.4341	2920	65.1097	36.0089	3425	83.0348	47.2722	1710	38.9529	23.1817	942	20.441	12.2935	5935	127.606	71.3546
ENSG00000109511	ANXA10	4[+]168092515-168187690	8	0.181836	0.10062	17	0.395059	0.218487	16	0.406539	0.231445	32	0.773914	0.460573	5	0.114876	0.069088	25	0.628822	0.351625
ENSG00000122359	ANXA11	10[-]80150889-80205572	12613	130.073	71.9768	13672	159.953	88.462	10293	116.816	66.5041	14245	171.662	102.16	12668	145.198	87.324	17401	205.953	115.165
ENSG00000104537	ANXA13	8[-]123680794-123737407	0	0	0	0	0	0	0	0	0	0	0	0	0	0	0	0	0	0
ENSG00000182718	ANXA2	15[-]60347134-60402883	3172	79.4816	43.9816	5373	136.953	75.7416	5306	145.765	82.985	4129	126.064	75.0237	3205	89.8709	54.0497	11069	350.032	195.731
ENSG00000177721	ANXA2R	5[-]43039081-43043170	908	23.0186	12.7375	476	12.548	6.93967	694	19.9453	11.3549	738	20.0213	11.9151	673	17.3178	10.4152	927	26.0564	14.5702
ENSG00000138772	ANXA3	4[+]78551519-78610421	0	0	0	0	0	0	0	0	0	0	0	0	0	0	0	0	0	0
ENSG00000196975	ANXA4	2[+]69741974-69827100	1111	13.9027	7.69316	872	11.8876	6.57446	974	13.8072	7.86053	991	16.1464	9.60905	542	6.32749	3.80545	1069	15.3669	8.59287
ENSG00000164111	ANXA5	4[-]121667955-121697113	19788	380.817	210.728	20445	417.433	230.861	15303	340.679	193.95	13648	278.575	165.786	7743	148.459	89.2854	11694	242.321	135.501
ENSG00000197043	ANXA6	5[-]151100712-151157882	60936	844.914	467.538	59116	889.913	492.166	53482	887.563	505.294	46815	709.378	422.166	44101	597.156	359.138	45776	690.839	386.304
ENSG00000138279	ANXA7	10[-]73375101-73414067	1055	14.2989	7.9124	783	10.7302	5.93433	843	12.9292	7.36069	829	12.5111	7.44564	535	7.17471	4.31498	1127	16.7435	9.36265
ENSG00000265190	ANXA8	10[-]47460162-47484158	38	0.556347	0.307858	36	0.545412	0.30164	27	0.488942	0.278357	31	0.67563	0.402083	20	0.277782	0.167062	55	0.995866	0.556869
ENSG00000264230	ANXA8L1	10[+]46375627-46391784	14	0.203113	0.112394	41	0.8136	0.449961	27	0.828539	0.471691	63	1.48245	0.882238	20	0.520985	0.313328	51	1.14955	0.642807
ENSG00000143412	ANXA9	1[+]150982017-150995634	69	1.2221	0.676256	32	0.589042	0.32577	27	0.531456	0.302561	81	1.53109	0.911185	63	1.11914	0.673065	69	1.34555	0.752404
ENSG00000136250	AOAH	7[-]36512949-36724549	0	0	0	0	0	0	0	0	0	0	0	0	0	0	0	0	0	0
ENSG00000002726	AOC1	7[+]150824627-150861504	0	0	0	0	0	0	0	0	0	4	0.040118	0.023875	0	0	0	0	0	0
ENSG00000131480	AOC2	17[+]42844600-42850707	21	0.243571	0.134781	9	0.111989	0.061936	19	0.254352	0.144804	19	0.240553	0.143159	15	0.182946	0.110026	21	0.282584	0.158016
ENSG00000131471	AOC3	17[+]42851184-42858130	44	0.348904	0.193068	47	0.385006	0.212927	46	0.605121	0.344498	21	0.178572	0.106272	42	0.476688	0.286687	24	0.20886	0.11679
ENSG00000138356	AOX1	2[+]200585868-200677064	118	0.749057	0.414495	104	0.685174	0.378935	113	0.811139	0.461786	90	0.612672	0.364615	116	0.745377	0.448281	71	0.500859	0.280071
ENSG00000265590	AP000275.2	21[-]32578822-32612281	162	5.64457	3.12346	31	1.1028	0.609904	0	0	0	60	2.32225	1.38202	178	6.27632	3.77467	21	0.797327	0.44585
ENSG00000249624	AP000295.1	21[+]33246774-33283212	0	0	0	11	0.347531	0.192202	12	0.453853	0.258381	8	0.364007	0.216629	0	0	0	15	0.532673	0.297861
ENSG00000249209	AP000311.1	21[-]33584687-33931607	2	0.042854	0.023713	1	0.01013	0.005602	2	0.04363	0.024839	1	0.016888	0.01005	0	0	0	0	0	0
ENSG00000243627	AP000322.1	21[-]34418715-34423966	31	0.926969	0.512944	59	1.85008	1.02319	33	1.13155	0.644197	3	0.067219	0.040003	4	0.103455	0.06222	5	0.148161	0.082849
ENSG00000251357	AP000350.4	22[+]23862188-23895223	181	7.43794	4.11583	207	8.84086	4.88944	183	8.48446	4.83025	361	15.821	9.41543	423	17.5894	10.5785	255	11.6226	6.49912
ENSG00000256100	AP000721.1	11[+]63974620-63988346	15	0.826511	0.457355	7	0.405497	0.22426	13	0.833092	0.474284	3	0.178153	0.106023	5	0.236853	0.142447	4	0.223518	0.124987
ENSG00000254979	AP000781.2	11[-]57389010-57410113	5	0.237835	0.131608	17	0.815881	0.451223	15	0.783469	0.446033	0	0	0	1	0.022374	0.013456	7	0.330856	0.185008
ENSG00000283268	AP001160.5	11[-]62832319-62832803	0	0	0	2	0.087515	0.0484	2	0.149939	0.085361	1	0.028031	0.016682	0	0	0	2	0.134489	0.075204
ENSG00000284057	AP001273.2	11[+]93741664-93812378	0	0	0	0	0	0	0	0	0	0	0	0	18	0.194949	0.117245	0	0	0
ENSG00000255432	AP001458.2	11[-]62649694-62665178	4	0.175419	0.097069	8	0.462796	0.255949	7	0.434137	0.247157	0	0	0	15	0.835479	0.502469	14	0.815784	0.456171
ENSG00000258529	AP001781.3	11[-]111786286-111879425	435	4.95789	2.74348	0	0	0	0	0	0	0	0	0	0	0	0	0	0	0
ENSG00000254732	AP001931.1	11[+]57742163-57793243	0	0	0	0	0	0	0	0	0	0	0	0	1	0.04715	0.028357	0	0	0
ENSG00000179240	AP002360.1	11[+]76381316-76408136	14	0.112383	0.062188	7	0.065664	0.036316	15	0.142405	0.081072	9	0.150508	0.08957	6	0.079252	0.047663	6	0.070388	0.03936
ENSG00000255663	AP002373.1	11[+]114400682-114443932	0	0	0	1	0.00259	0.001432	0	0	0	1	0.002683	0.001597	0	0	0	0	0	0
ENSG00000225805	AP002495.1	11[+]71878453-71884561	0	0	0	0	0	0	0	0	0	0	0	0	0	0	0	0	0	0
ENSG00000254469	AP002495.2	11[-]71865509-71928654	21	0.77179	0.427074	24	0.749921	0.414744	0	0	0	11	0.386126	0.229792	6	0.158034	0.095044	13	0.584088	0.326611
ENSG00000272987	AP002512.3	11[+]56412696-56413680	0	0	0	0	0	0	0	0	0	0	0	0	0	0	0	0	0	0
ENSG00000256349	AP002748.4	11[+]66509079-66533613	93	0.844949	0.467558	212	1.99863	1.10534	0	0	0	110	1.06964	0.636566	0	0	0	215	2.16669	1.21157
ENSG00000255508	AP002990.1	11[-]62559603-62591531	3261	20.8081	11.5143	3696	24.478	13.5376	2948	21.2344	12.0889	572	3.88925	2.31458	2190	14.1222	8.4933	510	3.60609	2.01646
ENSG00000256591	AP003108.2	11[+]61430056-61484762	95	5.2162	2.88642	79	3.01534	1.66763	94	5.64014	3.21096	101	6.02212	3.5839	165	9.34548	5.62051	142	7.89252	4.41335
ENSG00000256514	AP003419.2	11[-]67351572-67373584	36	1.6183	0.895494	50	2.33058	1.28892	27	1.3858	0.78894	29	1.36108	0.81001	38	1.71378	1.03069	22	1.10001	0.615105
ENSG00000214782	AP004243.1	11[+]60729304-60744212	0	0	0	0	0	0	0	0	0	0	0	0	0	0	0	0	0	0
ENSG00000138660	AP1AR	4[+]112231737-112270047	151	1.67011	0.924164	134	1.53304	0.847849	88	1.08952	0.620271	95	1.11414	0.663046	75	0.840748	0.505638	206	2.6438	1.47836
ENSG00000100280	AP1B1	22[-]29327682-29423179	12354	103.536	57.2922	12313	113.509	62.776	9966	94.3821	53.7322	17598	189.557	112.81	16795	173.298	104.224	20310	206.986	115.743
ENSG00000166747	AP1G1	16[-]71729000-71809201	150	0.821543	0.454606	255	1.56796	0.867159	284	2.5925	1.47592	157	1.33194	0.79267	150	0.900002	0.541274	140	0.987461	0.552169
ENSG00000213983	AP1G2	14[-]23559565-23568070	127	1.46347	0.80982	64	0.645728	0.35712	64	1.2282	0.699219	108	1.45107	0.863563	111	1.28663	0.773797	168	1.97902	1.10663
ENSG00000072958	AP1M1	19[+]16197578-16245907	8291	89.8645	49.7271	8322	99.8271	55.2093	6575	79.9209	45.4994	7441	92.6772	55.1542	8187	101.678	61.1506	8213	120.642	67.4606
ENSG00000129354	AP1M2	19[-]10572671-10587315	119	5.13475	2.84135	146	5.62155	3.109	196	6.76978	3.85407	94	4.31573	2.56839	145	3.36172	2.02178	143	3.59404	2.00972
ENSG00000106367	AP1S1	7[+]101154397-101161596	18042	449.436	248.698	17804	460.931	254.918	15091	423.604	241.16	11566	306.101	182.167	12366	311.262	187.197	10381	286.717	160.327
ENSG00000182287	AP1S2	X[-]15825806-15855014	306	4.34284	2.40314	320	4.7054	2.60232	314	5.08141	2.89287	178	2.68634	1.5987	127	1.80453	1.08527	365	5.81956	3.25418
ENSG00000152056	AP1S3	2[-]223751686-223838027	10	0.124306	0.068785	17	0.51162	0.282951	18	0.259942	0.147987	4	0.054288	0.032308	19	0.345911	0.208036	23	0.446208	0.249511
ENSG00000196961	AP2A1	19[+]49766968-49807112	17557	168.308	93.1341	17865	177.674	98.2626	13754	148.824	84.7263	16669	170.592	101.523	17253	167.265	100.596	19365	205.913	115.143
ENSG00000183020	AP2A2	11[+]925809-1012245	4634	35.1844	19.4695	4131	36.9017	20.4085	3649	29.456	16.7694	4431	38.6163	22.9814	3365	29.2321	17.5806	4449	39.1739	21.9053
ENSG00000006125	AP2B1	17[+]35578046-35726409	1764	13.525	7.48416	2028	18.1857	10.0576	2095	16.8646	9.60109	1124	9.05519	5.38894	1350	10.516	6.32446	787	5.5279	3.0911
ENSG00000161203	AP2M1	3[+]184174689-184184091	43147	729.285	403.554	36554	633.65	350.44	33040	637.111	362.711	46128	1051.35	625.682	32035	625.847	376.393	46549	879.432	491.762
ENSG00000042753	AP2S1	19[-]46838136-46850992	20669	741.188	410.141	23808	882.977	488.33	17980	729.83	415.496	20432	773.222	460.162	21634	778.158	467.996	20146	792.284	443.03
ENSG00000132842	AP3B1	5[-]78000525-78294755	86	0.472211	0.261301	134	0.767035	0.424208	193	1.20567	0.686395	99	0.580956	0.34574	87	0.483226	0.290619	97	0.591428	0.330715
ENSG00000103723	AP3B2	15[-]82659281-82709914	24	0.203323	0.11251	49	0.430973	0.23835	26	0.245126	0.139551	12	0.103939	0.061856	0	0	0	6	0.056774	0.031747
ENSG00000065000	AP3D1	19[-]2100988-2151557	10563	70.1324	38.8082	8970	61.9099	34.2392	8030	60.6729	34.5414	13158	92.3532	54.9614	11235	75.7588	45.5624	11824	87.5795	48.9728
ENSG00000185009	AP3M1	10[-]74120255-74151063	122	0.762367	0.42186	174	2.1052	1.16428	195	1.83811	1.04645	121	1.60371	0.954406	126	0.801443	0.481999	86	0.634817	0.354977
ENSG00000070718	AP3M2	8[+]42152946-42171673	49	0.468208	0.259086	117	1.09384	0.604948	101	1.27354	0.725035	95	1.00073	0.595555	46	0.595836	0.358344	66	0.67956	0.379997
ENSG00000177879	AP3S1	5[+]115841481-115914081	528	9.85678	5.45431	527	10.2059	5.64437	503	10.5989	6.03399	372	7.46445	4.44226	308	5.82356	3.50237	465	9.6453	5.39347
ENSG00000157823	AP3S2	15[-]89830599-89894638	970	8.15439	4.51228	1128	21.781	12.046	812	7.41198	4.21968	834	6.90801	4.11111	398	3.00071	1.80467	857	6.85366	3.83244
ENSG00000134262	AP4B1	1[-]113894748-113905201	531	7.22121	3.9959	344	4.66604	2.58055	322	4.1954	2.38846	519	6.34552	3.77636	282	3.2599	1.96055	457	6.37373	3.56406
ENSG00000081014	AP4E1	15[+]50908672-51005900	6	0.027356	0.015138	48	0.23759	0.131399	51	0.274647	0.156358	14	0.069322	0.041255	39	0.188424	0.113321	16	0.08433	0.047156
ENSG00000221838	AP4M1	7[+]100101549-100110345	1716	26.03	14.4039	1622	26.1785	14.478	1310	20.8029	11.8432	1564	22.4482	13.3594	1750	22.7711	13.6949	1645	24.6529	13.7855
ENSG00000100478	AP4S1	14[+]31025106-31096450	161	1.60098	0.88591	146	1.14382	0.632587	145	1.77944	1.01304	89	0.791339	0.470943	93	0.769443	0.462754	98	0.844812	0.472403
ENSG00000254470	AP5B1	11[-]65775893-65780802	2781	18.6198	10.3034	3144	21.8523	12.0854	2705	20.4446	11.6392	1669	11.9222	7.09516	1988	13.4527	8.09063	1950	14.4788	8.09628
ENSG00000053770	AP5M1	14[+]57268909-57298742	36	0.097325	0.053855	39	0.33132	0.183236	70	0.395778	0.225319	30	0.126415	0.075233	43	0.185291	0.111437	62	0.260281	0.145544
ENSG00000125843	AP5S1	20[+]3820524-3828837	722	8.4915	4.69882	793	10.3213	5.7082	556	9.01161	5.13036	503	5.93847	3.53412	561	6.73916	4.05303	540	7.81637	4.37076
ENSG00000242802	AP5Z1	7[+]4775622-4791768	6460	72.1343	39.9159	6520	75.5649	41.7912	5430	68.4463	38.9669	2098	24.9898	14.872	2762	31.1737	18.7483	2499	30.9322	17.2967
ENSG00000120868	APAF1	12[+]98645141-98735433	18	0.080287	0.044427	65	0.828396	0.458144	123	0.837882	0.477011	34	0.548354	0.326338	31	0.140714	0.084627	25	0.123769	0.069209
ENSG00000107282	APBA1	9[-]69427530-69672306	84	0.413992	0.229085	57	0.701849	0.388157	87	0.628656	0.357897	58	0.302503	0.180026	29	0.144223	0.086738	60	0.323127	0.180687
ENSG00000034053	APBA2	15[+]28884483-29118315	546	5.25667	2.90881	567	5.46733	3.02371	475	4.85543	2.76422	6	0.049955	0.029729	0	0	0	0	0	0
ENSG00000011132	APBA3	19[-]3750880-3761699	4170	65.0662	36.0048	4823	78.1088	43.198	3905	68.7879	39.1613	3264	54.3275	32.3315	4726	74.5335	44.8255	3595	62.1849	34.7726
ENSG00000166313	APBB1	11[-]6395124-6419414	6577	91.8192	50.8087	6117	95.6475	52.8978	5135	91.1717	51.9046	4452	70.2204	41.7897	5373	77.4376	46.5721	4850	78.8911	44.1144
ENSG00000077420	APBB1IP	10[+]26438203-26567803	192	2.23773	1.23826	240	2.89514	1.60116	238	3.13471	1.78461	11	0.135005	0.080344	0	0	0	0	0	0
ENSG00000163697	APBB2	4[-]40810027-41214618	125	0.692891	0.383416	256	2.96306	1.63872	203	1.66764	0.949397	216	1.82488	1.08603	161	0.835529	0.502499	95	0.870966	0.487027
ENSG00000113108	APBB3	5[-]140558269-140564689	732	14.5274	8.03885	801	14.2284	7.869	671	14.565	8.2919	444	7.98501	4.75205	543	11.0899	6.66964	623	13.3911	7.48805
ENSG00000134982	APC	5[+]112707498-112846239	37	0.111182	0.061523	78	0.242946	0.134361	124	0.419269	0.238692	55	0.174774	0.104012	60	0.181058	0.108891	74	0.244151	0.136524
ENSG00000115266	APC2	19[+]1446302-1473244	357	0.985368	0.545259	268	0.768605	0.425077	307	0.958777	0.545837	302	0.889845	0.529566	321	1.38981	0.835853	517	1.58399	0.885736
ENSG00000154856	APCDD1	18[+]10454628-10489948	14	0.115843	0.064102	6	0.052421	0.028992	20	0.185444	0.105574	0	0	0	0	0	0	0	0	0
ENSG00000198768	APCDD1L	20[-]58459101-58515131	2345	24.8791	13.767	2219	24.4092	13.4995	1884	21.9676	12.5063	2268	23.5486	14.0143	2786	27.7791	16.7067	3157	34.8682	19.4976
ENSG00000132703	APCS	1[+]159587825-159588865	0	0	0	0	0	0	0	0	0	0	0	0	0	0	0	0	0	0
ENSG00000164062	APEH	3[+]49674002-49683963	20952	241.178	133.457	22394	279.079	154.345	18481	240.267	136.785	23415	285.261	169.765	31935	360.024	216.524	23352	287.539	160.786
ENSG00000248329	APELA	4[+]164877004-164898965	0	0	0	0	0	0	0	0	0	0	0	0	0	0	0	0	0	0
ENSG00000100823	APEX1	14[+]20455191-20457772	4660	152.026	84.1247	3382	87.7493	48.5297	3724	134.999	76.8559	2327	71.703	42.672	920	26.8291	16.1354	2411	77.7549	43.4791
ENSG00000169188	APEX2	X[+]55000357-55009057	3574	35.5336	19.6627	3314	34.2012	18.915	2624	29.4469	16.7643	4909	52.0794	30.9936	5256	52.8217	31.7677	5585	61.5673	34.4272
ENSG00000117362	APH1A	1[-]150265399-150269303	21372	318.441	176.211	22575	352.522	194.962	18943	318.632	181.399	13174	204.667	121.802	16930	251.829	151.454	13992	223.657	125.065
ENSG00000138613	APH1B	15[+]63276018-63309126	218	3.82098	2.11436	195	1.68201	0.930233	262	4.62967	2.63569	139	2.26313	1.34684	154	3.67772	2.21183	143	2.55045	1.42616
ENSG00000166181	API5	11[+]43311963-43344529	83	0.924547	0.511604	140	2.17834	1.20473	178	2.67868	1.52499	95	1.55445	0.925085	137	2.04221	1.22821	87	1.19602	0.668791
ENSG00000149089	APIP	11[-]34853094-34916499	368	8.71472	4.82234	312	7.64627	4.22877	209	5.58888	3.18178	192	4.82895	2.87382	164	3.92704	2.36178	371	9.70814	5.42861
ENSG00000251503	APITD1-CORT	1[+]10430102-10452153	64	2.95073	1.63281	71	2.93556	1.62351	59	2.00912	1.1438	135	4.32555	2.57423	65	2.06615	1.24262	95	3.99166	2.23206
ENSG00000169621	APLF	2[+]68467561-68580162	26	0	0	13	0.107032	0.059194	16	0	0	18	0	0	18	0	0	26	0	0
ENSG00000171388	APLN	X[-]129645259-129654937	277	2.778	1.53723	244	2.53882	1.40409	220	2.49669	1.42138	263	2.81873	1.67749	308	3.12387	1.87874	354	3.93976	2.20304
ENSG00000134817	APLNR	11[-]57233577-57237314	0	0	0	0	0	0	4	0.039762	0.022637	0	0	0	0	0	0	3	0.020052	0.011213
ENSG00000105290	APLP1	19[+]35867899-35879788	900	14.3708	7.95218	783	12.9057	7.13748	785	13.9231	7.92651	925	18.2616	10.8679	1145	21.3159	12.8197	1245	23.9679	13.4024
ENSG00000084234	APLP2	11[+]130069837-130144811	2505	24.9443	13.8031	2674	27.9098	15.4355	2625	29.4109	16.7438	2277	24.2238	14.4161	2259	22.6605	13.6283	2251	25.5433	14.2833
ENSG00000101474	APMAP	20[-]24962925-24992979	16419	218.732	121.037	12523	173.197	95.7867	11571	174.253	99.2033	10329	146.848	87.3927	9281	125.172	75.2801	13867	204.788	114.513
ENSG00000118137	APOA1	11[-]116835751-116837950	24	0.687559	0.380465	24	0.7461	0.41263	4	0.118533	0.067482	0	0	0	12	0.299859	0.18034	0	0	0
ENSG00000158874	APOA2	1[-]161222292-161223631	0	0	0	0	0	0	0	0	0	0	0	0	0	0	0	0	0	0
ENSG00000110244	APOA4	11[-]116820700-116823306	0	0	0	0	0	0	0	0	0	0	0	0	0	0	0	0	0	0
ENSG00000110243	APOA5	11[-]116789367-116792420	0	0	0	0	0	0	0	0	0	0	0	0	6	0.092149	0.05542	0	0	0
ENSG00000084674	APOB	2[-]21001429-21044073	0	0	0	0	0	0	0	0	0	0	0	0	0	0	0	0	0	0
ENSG00000111701	APOBEC1	12[-]7649400-7665903	0	0	0	0	0	0	0	0	0	0	0	0	0	0	0	0	0	0
ENSG00000124701	APOBEC2	6[+]41053304-41064511	0	0	0	0	0	0	0	0	0	0	0	0	0	0	0	0	0	0
ENSG00000128383	APOBEC3A	22[+]38952751-38992778	15	0.343971	0.190338	12	0.289186	0.159934	38	0.9828	0.559513	20	0.512133	0.304782	10	0.220422	0.132565	24	0.618074	0.345615
ENSG00000179750	APOBEC3B	22[+]38982347-38992804	1962	41.3287	22.8695	1333	28.5303	15.7787	1413	34.1658	19.4508	1354	30.3285	18.0492	750	15.5959	9.37959	1311	30.5416	17.0783
ENSG00000244509	APOBEC3C	22[+]39014083-39020352	3774	43.7021	24.1828	3308	39.78	22.0003	2689	35.5509	20.2393	5502	71.1764	42.3587	4066	54.5696	32.819	4349	56.9095	31.8227
ENSG00000243811	APOBEC3D	22[+]39021113-39033276	44	0.559016	0.309335	30	0.509228	0.281628	50	0.928595	0.528654	52	0.698511	0.415699	32	0.401851	0.241679	43	0.595203	0.332826
ENSG00000128394	APOBEC3F	22[+]39040604-39053910	1116	27.1577	15.0279	1168	28.4392	15.7283	821	21.393	12.1791	383	10.5582	6.28344	348	9.15866	5.50815	335	9.29048	5.19506
ENSG00000239713	APOBEC3G	22[+]39077005-39087743	957	16.8652	9.33245	760	13.8976	7.68609	673	13.3946	7.6256	194	3.64196	2.16741	103	1.82992	1.10054	287	5.61158	3.13789
ENSG00000100298	APOBEC3H	22[+]39097224-39104067	20	0.588028	0.325389	3	0.064554	0.035702	10	0.336256	0.191432	20	0.650945	0.387391	19	0.573889	0.345145	14	0.469948	0.262786
ENSG00000173627	APOBEC4	1[-]183646404-183653313	0	0	0	0	0	0	0	0	0	0	0	0	0	0	0	0	0	0
ENSG00000184730	APOBR	16[+]28494649-28498970	0	0	0	2	0.017631	0.009751	7	0.059474	0.033859	0	0	0	0	0	0	3	0.018896	0.010566
ENSG00000130208	APOC1	19[+]44914247-44919349	47	2.76662	1.53093	47	2.66697	1.47497	45	2.6872	1.52984	22	1.66223	0.989228	18	1.00458	0.60417	17	1.50982	0.844265
ENSG00000234906	APOC2	19[+]44945982-44949565	0	0	0	0	0	0	0	0	0	0	0	0	0	0	0	0	0	0
ENSG00000110245	APOC3	11[+]116829706-116833072	4	0.238135	0.131773	7	0.33125	0.183198	16	1.19686	0.68138	0	0	0	0	0	0	0	0	0
ENSG00000267467	APOC4	19[+]44942238-44945496	0	0	0	0	0	0	0	0	0	0	0	0	0	0	0	0	0	0
ENSG00000224916	APOC4-APOC2	19[+]44942238-44949565	0	0	0	0	0	0	0	0	0	0	0	0	0	0	0	0	0	0
ENSG00000189058	APOD	3[-]195568702-195584205	2	0.056245	0.031123	6	0.177491	0.098161	8	0.2557	0.145572	6	0.16178	0.096279	0	0	0	0	0	0
ENSG00000130203	APOE	19[+]44905754-44909393	973	26.9101	14.8909	1004	29.1219	16.1059	785	24.8176	14.1288	362	10.7945	6.42403	376	10.6332	6.39495	407	12.7537	7.13162
ENSG00000175336	APOF	12[-]56360569-56362823	0	0	0	0	0	0	0	0	0	0	0	0	0	0	0	0	0	0
ENSG00000091583	APOH	17[-]66212033-66256525	0	0	0	0	0	0	0	0	0	0	0	0	0	0	0	0	0	0
ENSG00000100342	APOL1	22[+]36253010-36267530	896	10.2806	5.68881	493	5.96462	3.29873	332	6.48243	3.69048	565	6.75708	4.02129	94	1.46023	0.878202	89	2.1244	1.18792
ENSG00000128335	APOL2	22[-]36226203-36239954	13565	188.054	104.061	10867	151.228	83.6364	11131	158.04	89.973	2501	35.4379	21.0898	1247	20.2403	12.1728	2681	37.2243	20.8151
ENSG00000128284	APOL3	22[-]36140330-36166177	725	15.3693	8.50467	722	11.9443	6.60581	335	6.55867	3.73389	151	3.48206	2.07225	66	1.54072	0.926612	189	4.06107	2.27087
ENSG00000100336	APOL4	22[-]36189129-36204840	6	0.055138	0.030511	13	0.127082	0.070283	0	0	0	0	0	0	0	0	0	0	0	0
ENSG00000128313	APOL5	22[+]35717872-35729483	0	0	0	0	0	0	0	0	0	0	0	0	0	0	0	0	0	0
ENSG00000221963	APOL6	22[+]35648395-35668409	3123	9.94019	5.50046	2487	8.21614	4.54394	2139	7.68599	4.37568	249	0.843506	0.501989	164	0.52749	0.31724	409	1.44343	0.80714
ENSG00000178878	APOLD1	12[+]12725917-12829975	50	1.05925	0.586141	63	0.798315	0.441508	42	1.3318	0.758199	19	0.499693	0.297378	70	0.708332	0.426001	66	1.75234	0.979872
ENSG00000204444	APOM	6[+]31652416-31658210	217	9.67883	5.35584	242	11.1709	6.17804	212	10.5723	6.01888	120	5.33627	3.17573	122	5.32567	3.20294	117	5.65082	3.15983
ENSG00000184831	APOO	X[-]23833353-23907934	166	5.9135	3.27227	129	4.57131	2.52816	96	3.45395	1.96635	118	3.56306	2.12045	93	2.98948	1.79792	191	7.78815	4.35499
ENSG00000155008	APOOL	X[+]85003826-85093316	13	0.063648	0.03522	51	0.261927	0.144859	23	0.126861	0.072222	38	0.202605	0.120575	27	0.133707	0.080413	37	0.203408	0.113742
ENSG00000256053	APOPT1	14[+]103562962-103592187	1519	42.017	23.2503	1080	32.6921	18.0803	1184	39.8067	22.6622	889	28.399	16.9009	657	19.43	11.6855	878	24.0441	13.445
ENSG00000142192	APP	21[-]25880550-26171128	3678	34.8542	19.2868	3981	39.1403	21.6465	3933	44.92	25.5732	3738	46.3384	27.577	3013	33.5648	20.1864	2343	25.5218	14.2713
ENSG00000062725	APPBP2	17[-]60443149-60526219	42	0.20736	0.114744	104	0.536278	0.296588	95	0.532193	0.30298	24	0.123632	0.073576	34	0.166883	0.100366	90	0.49512	0.276862
ENSG00000157500	APPL1	3[+]57227737-57273468	44	0.233858	0.129407	67	0.368633	0.203872	126	0.757072	0.431005	40	0.22209	0.132171	87	0.46677	0.280722	81	0.473792	0.264936
ENSG00000136044	APPL2	12[-]105173296-105236238	93	1.11679	0.617983	117	1.42955	0.790613	153	1.99138	1.1337	186	3.01688	1.79541	170	1.84228	1.10797	176	2.35445	1.31656
ENSG00000198931	APRT	16[-]88809339-88811944	14294	560.371	310.085	15905	637.258	352.435	13397	590.119	335.958	11158	478.017	284.479	13972	564.221	339.331	11336	506.888	283.442
ENSG00000137074	APTX	9[-]32972606-33025112	1016	23.3514	12.9216	644	14.1673	7.83524	659	19.4351	11.0645	770	21.9322	13.0524	380	10.8462	6.52308	1012	26.8922	15.0376
ENSG00000240583	AQP1	7[+]30911694-30925516	14	0.154497	0.085492	13	0.255694	0.141412	9	0.261016	0.148598	14	0.164914	0.098144	26	0.289534	0.17413	19	0.226369	0.126581
ENSG00000143595	AQP10	1[+]154321116-154325325	0	0	0	0	0	0	0	0	0	0	0	0	0	0	0	0	0	0
ENSG00000178301	AQP11	11[+]77589635-77610355	61	0.905269	0.500936	59	0.911282	0.503985	38	0.638104	0.363276	73	1.16204	0.691554	59	0.884393	0.531887	67	1.09815	0.614067
ENSG00000184945	AQP12A	2[+]240691845-240698483	0	0	0	0	0	0	0	0	0	0	0	0	0	0	0	0	0	0
ENSG00000185176	AQP12B	2[-]240676418-240682906	0	0	0	0	0	0	0	0	0	0	0	0	0	0	0	0	0	0
ENSG00000167580	AQP2	12[+]49950741-49958881	0	0	0	0	0	0	0	0	0	0	0	0	0	0	0	0	0	0
ENSG00000165272	AQP3	9[-]33441154-33447611	661	11.537	6.38404	700	12.6962	7.02162	504	9.93122	5.65389	427	7.94702	4.72945	592	10.4436	6.28092	586	11.3488	6.34601
ENSG00000171885	AQP4	18[-]26852038-26865818	0	0	0	0	0	0	0	0	0	4	0.026062	0.01551	0	0	0	0	0	0
ENSG00000161798	AQP5	12[+]49961870-49965681	0	0	0	0	0	0	0	0	0	0	0	0	0	0	0	0	0	0
ENSG00000086159	AQP6	12[+]49967239-49977139	0	0	0	0	0	0	0	0	0	0	0	0	0	0	0	0	0	0
ENSG00000165269	AQP7	9[-]33383179-33402682	0	0	0	0	0	0	0	0	0	0	0	0	0	0	0	0	0	0
ENSG00000103375	AQP8	16[+]25215731-25228940	0	0	0	0	0	0	0	0	0	0	0	0	0	0	0	0	0	0
ENSG00000103569	AQP9	15[+]58138169-58185911	0	0	0	0	0	0	0	0	0	0	0	0	0	0	0	0	0	0
ENSG00000021776	AQR	15[-]34851782-34969839	53	0.173675	0.096104	119	0.565494	0.312747	215	0.808106	0.460059	53	0.543563	0.323487	115	0.500143	0.300794	85	1.13519	0.634777
ENSG00000169083	AR	X[+]67544032-67730619	76	0.22789	0.126104	119	0.372203	0.205847	107	0.36193	0.206049	136	0.565383	0.336472	152	0.461899	0.277793	125	0.417734	0.233589
ENSG00000078061	ARAF	X[+]47561100-47571920	6340	90.6256	50.1483	6582	97.6417	54.0007	5161	85.3022	48.563	6953	99.7539	59.3658	7940	107.206	64.4755	6815	102.569	57.3546
ENSG00000186635	ARAP1	11[-]72685069-72793599	10553	72.0066	39.8453	10459	73.0968	40.4262	7732	66.5056	37.862	7515	53.0464	31.5691	9303	62.5331	37.6083	8762	64.5448	36.0922
ENSG00000047365	ARAP2	4[-]36065998-36244509	8	0.034205	0.018928	23	0.10229	0.056572	22	0.104328	0.059395	4	0.018262	0.010868	0	0	0	6	0.028513	0.015944
ENSG00000120318	ARAP3	5[-]141653401-141682221	2044	13.0972	7.24739	1646	11.2637	6.22937	1271	9.27228	5.27876	2307	16.4475	9.78827	1637	10.7637	6.47345	2534	17.8112	9.95968
ENSG00000198576	ARC	8[-]142611044-142614472	126	1.37149	0.758921	151	1.70615	0.943585	72	0.877346	0.499478	54	0.62548	0.372237	51	0.555776	0.334252	50	0.604102	0.337802
ENSG00000095139	ARCN1	11[+]118572390-118603033	703	6.0677	3.3576	1018	9.12138	5.04458	1412	13.5791	7.73067	936	8.70972	5.18335	1087	9.36072	5.62967	910	8.59642	4.80695
ENSG00000109321	AREG	4[+]74445134-74455009	57	1.47723	0.817432	83	2.23677	1.23704	78	2.27172	1.2933	67	1.85006	1.10101	25	0.634214	0.381426	78	2.25058	1.25848
ENSG00000119682	AREL1	14[-]74653437-74713115	416	2.84874	1.57637	404	2.47912	1.37108	402	2.8083	1.59878	415	2.81499	1.67526	290	1.99365	1.19901	328	2.15186	1.20328
ENSG00000143761	ARF1	1[+]228082660-228099212	54748	926.971	512.945	49038	867.834	479.955	42261	805.676	458.676	41053	743.59	442.527	35920	615.494	370.167	42026	795.247	444.687
ENSG00000134287	ARF3	12[-]48935723-48957551	12609	106.967	59.1909	11263	142.489	78.8035	9855	94.9252	54.0414	8995	78.7629	46.8735	8517	75.9883	45.7005	7067	99.4571	55.6145
ENSG00000168374	ARF4	3[-]57571363-57598220	4772	96.0775	53.1651	3484	71.9921	39.8152	3053	68.6084	39.0591	3336	70.9923	42.2491	5419	107.98	64.941	3478	77.5112	43.3428
ENSG00000004059	ARF5	7[+]127588345-127591705	20320	598.061	330.941	23611	720.364	398.397	19931	662.646	377.248	18477	581.493	346.06	22917	683.925	411.322	16019	523.92	292.966
ENSG00000165527	ARF6	14[+]49893092-49897054	5770	48.1058	26.6197	5292	45.786	25.3219	4597	43.267	24.6322	4292	38.1728	22.7175	3877	32.6666	19.6462	4818	44.5287	24.8996
ENSG00000101199	ARFGAP1	20[+]63272785-63289793	5698	59.1012	32.704	6117	73.3421	40.5618	5014	66.8893	38.0804	3006	35.4705	21.1093	2765	39.2883	23.6286	3325	50.0487	27.9862
ENSG00000149182	ARFGAP2	11[-]47164299-47177125	8568	108.207	59.8772	8793	109.172	60.3775	6974	99.2247	56.4892	5169	69.1446	41.1495	5269	67.3559	40.5088	5458	72.442	40.5082
ENSG00000242247	ARFGAP3	22[-]42796502-42858106	329	4.53339	2.50858	322	3.78334	2.09238	247	3.59857	2.04868	163	2.21515	1.31828	133	1.83135	1.1014	169	2.45077	1.37042
ENSG00000066777	ARFGEF1	8[-]67173511-67343677	28	0.123066	0.068099	113	0.529545	0.292865	78	0.399039	0.227175	39	0.256436	0.152611	82	0.371089	0.223179	38	0.182998	0.102329
ENSG00000124198	ARFGEF2	20[+]48921890-49036693	71	0.256779	0.14209	131	0.494889	0.273698	135	0.556908	0.317051	55	0.214309	0.12754	54	0.198341	0.119285	51	0.204474	0.114338
ENSG00000112379	ARFGEF3	6[+]138161921-138344663	4	0.0084	0.004648	24	0.052533	0.029053	20	0.048262	0.027476	57	0.129965	0.077345	80	0.174162	0.104744	72	0.172609	0.09652
ENSG00000164144	ARFIP1	4[+]152779937-152912357	61	0.573042	0.317096	47	0.719408	0.397868	96	1.16236	0.661735	40	0.492587	0.29315	56	0.561567	0.337735	45	1.03078	0.57639
ENSG00000132254	ARFIP2	11[-]6474683-6481479	7012	122.715	67.905	7335	133.684	73.934	6404	137.046	78.0209	9770	155.911	92.7862	11538	190.053	114.301	9178	167.618	93.7288
ENSG00000101246	ARFRP1	20[-]63698642-63708025	3614	64.3846	35.6276	3634	67.7986	37.496	3669	75.854	43.1841	2229	42.9514	25.5613	3077	55.98	33.6672	2364	45.0365	25.1836
ENSG00000118520	ARG1	6[+]131573144-131584332	0	0	0	0	0	0	0	0	0	0	0	0	0	0	0	0	0	0
ENSG00000081181	ARG2	14[+]67619798-67651720	58	0.907689	0.502275	42	0.678973	0.375506	35	0.613676	0.349369	59	0.994821	0.59204	35	0.549856	0.330692	82	1.42183	0.795062
ENSG00000186103	ARGFX	3[+]121570704-121586634	0	0	0	0	0	0	0	0	0	0	0	0	0	0	0	0	0	0
ENSG00000134884	ARGLU1	13[-]106541673-106568164	488	5.08129	2.81176	490	5.41281	2.99356	523	6.57036	3.74054	424	5.41336	3.22161	260	2.93421	1.76468	804	10.3638	5.79523
ENSG00000175220	ARHGAP1	11[-]46677080-46700599	6193	59.8342	33.1096	6153	61.6182	34.0779	4939	53.807	30.6326	8198	85.117	50.655	9006	88.4188	53.1764	9386	100.75	56.3377
ENSG00000071205	ARHGAP10	4[+]147732063-148072780	240	2.71711	1.50353	291	3.42763	1.89565	253	3.09725	1.76328	221	3.1025	1.84636	261	2.95329	1.77615	251	3.18091	1.7787
ENSG00000198826	ARHGAP11A	15[+]32615144-32639949	112	0.629044	0.348085	145	1.20851	0.668366	267	2.78634	1.58628	79	0.543369	0.323371	150	0.826702	0.497191	114	0.686599	0.383933
ENSG00000187951	ARHGAP11B	15[+]30626200-30685607	16	0.247232	0.136807	16	0.260842	0.144259	37	0.872182	0.496538	5	0.084099	0.050049	29	0.455895	0.274182	28	0.479043	0.267872
ENSG00000165322	ARHGAP12	10[-]31805404-31928876	40	0.254114	0.140616	80	0.523044	0.28927	92	0.650297	0.370217	22	0.148248	0.088226	2	0.012807	0.007702	54	0.378294	0.211535
ENSG00000075884	ARHGAP15	2[+]143091362-143768352	0	0	0	0	0	0	0	0	0	0	0	0	0	0	0	0	0	0
ENSG00000140750	ARHGAP17	16[-]24919385-25015666	1198	14.1167	7.81155	887	11.7212	6.48239	1197	16.8476	9.59143	2283	33.4342	19.8974	1154	13.9422	8.38505	1700	26.7458	14.9557
ENSG00000146376	ARHGAP18	6[-]129576132-129710225	36	0.253889	0.140491	77	0.578601	0.319995	52	0.420208	0.239227	31	0.235555	0.140184	59	0.42649	0.256497	46	0.366099	0.204716
ENSG00000213390	ARHGAP19	10[-]97222173-97292673	47	0.274373	0.151826	84	0.503863	0.278661	62	0.406427	0.231381	30	0.183932	0.109462	51	0.300637	0.180807	38	0.239951	0.134176
ENSG00000269891	ARHGAP19-SLIT1	10[-]97153046-97292637	0	0	0	0	0	0	9	0.173817	0.098955	0	0	0	0	0	0	0	0	0
ENSG00000137727	ARHGAP20	11[-]110577042-110713189	7	0.033586	0.018585	12	0.064741	0.035805	18	0.104888	0.059713	4	0.020876	0.012424	0	0	0	0	0	0
ENSG00000107863	ARHGAP21	10[-]24583609-24723668	117	1.02059	0.56475	319	2.07665	1.14849	396	2.69992	1.53708	265	1.48764	0.885328	155	0.9625	0.578862	140	0.735561	0.411312
ENSG00000128805	ARHGAP22	10[-]48446034-48656265	4241	57.3647	31.7431	3826	53.3284	29.4932	3601	55.2052	31.4286	2955	42.8135	25.4793	2736	37.1185	22.3236	3370	50.3903	28.1773
ENSG00000275832	ARHGAP23	17[+]38428418-38512392	7398	52.2772	28.9279	3385	28.4005	15.7069	4230	38.5716	21.959	4432	31.6771	18.8517	8166	49.4612	29.7467	5469	43.018	24.0548
ENSG00000138639	ARHGAP24	4[+]85475114-86002670	11	0.074997	0.0415	32	0.384457	0.212624	34	0.444991	0.253336	19	0.228919	0.136235	22	0.153385	0.092248	5	0.038305	0.02142
ENSG00000163219	ARHGAP25	2[+]68679601-68826833	7	0.074418	0.041179	4	0.0423	0.023394	0	0	0	4	0.046595	0.02773	0	0	0	0	0	0
ENSG00000145819	ARHGAP26	5[+]142770384-143229011	68	0.526709	0.291458	79	0.356526	0.197176	86	0.450723	0.256599	70	0.402554	0.239569	110	0.547898	0.329514	31	0.119726	0.066949
ENSG00000159314	ARHGAP27	17[-]45393902-45434421	985	9.3385	5.16751	928	9.39926	5.19826	804	8.83717	5.03105	120	1.44107	0.857615	165	1.524	0.916557	225	2.29107	1.28112
ENSG00000088756	ARHGAP28	18[+]6729718-6915716	2	0.017421	0.00964	14	0.193505	0.107018	12	0.394346	0.224503	4	0.024527	0.014597	28	0.366656	0.220512	24	0.236394	0.132187
ENSG00000137962	ARHGAP29	1[-]94149847-94275068	54	0.283751	0.157015	116	0.636552	0.352045	158	0.943186	0.536961	82	0.460431	0.274012	91	0.48471	0.291511	125	0.735128	0.41107
ENSG00000186517	ARHGAP30	1[-]161046948-161069970	17	0.118061	0.06533	31	0.398057	0.220145	11	0.086722	0.049371	26	0.203279	0.120976	30	0.21941	0.131956	42	0.336212	0.188003
ENSG00000031081	ARHGAP31	3[+]119294373-119420714	295	1.02009	0.564473	284	1.01683	0.562359	229	0.894491	0.509239	209	0.947976	0.564161	217	0.756165	0.454769	201	0.769534	0.430309
ENSG00000134909	ARHGAP32	11[-]128965060-129279324	21	0.063581	0.035183	42	0.307946	0.17031	35	0.124325	0.070779	65	0.389217	0.231632	34	0.134822	0.081084	38	0.2213	0.123747
ENSG00000004777	ARHGAP33	19[+]35775515-35788822	503	6.40558	3.54457	504	4.46135	2.46735	367	3.39521	1.93291	535	5.07792	3.02198	529	5.05616	3.04085	327	3.03138	1.69509
ENSG00000160007	ARHGAP35	19[+]46918676-47005077	437	1.58272	0.875806	508	1.91041	1.05655	689	2.81983	1.60534	455	1.75809	1.04628	588	2.15344	1.29511	423	1.69989	0.950546
ENSG00000147256	ARHGAP36	X[+]131058242-131089883	0	0	0	0	0	0	0	0	0	0	0	0	0	0	0	0	0	0
ENSG00000147799	ARHGAP39	8[-]144529179-144605816	555	3.82099	2.11437	608	4.35712	2.4097	471	3.669	2.08878	576	4.24545	2.52656	616	4.29679	2.58415	660	5.04883	2.82321
ENSG00000089820	ARHGAP4	X[-]153907367-153928419	255	2.45018	1.35582	229	3.39819	1.87937	158	2.20635	1.25609	55	0.557361	0.331698	73	1.18034	0.709875	58	1.06855	0.597515
ENSG00000124143	ARHGAP40	20[+]38601934-38651035	2	0.022674	0.012547	0	0	0	0	0	0	6	0.072572	0.043189	0	0	0	8	0.098457	0.055055
ENSG00000165895	ARHGAP42	11[+]100687653-100991937	2	0.011029	0.006103	39	0.228926	0.126607	8	0.050577	0.028794	4	0.024178	0.014389	0	0	0	6	0.037645	0.02105
ENSG00000006740	ARHGAP44	17[+]12789539-12991643	180	2.88701	1.59755	105	0.954313	0.527782	109	1.84148	1.04836	222	2.41541	1.43746	175	2.28951	1.37695	310	3.43876	1.92289
ENSG00000180448	ARHGAP45	19[+]1065923-1086628	1558	11.9182	6.59501	1751	14.0472	7.76881	1447	12.5159	7.12539	1302	10.6393	6.33168	1610	12.4168	7.46763	1465	12.5422	7.01338
ENSG00000100852	ARHGAP5	14[+]32076114-32159728	47	0.215847	0.11944	80	0.499757	0.27639	76	0.483835	0.27545	46	0.542018	0.322567	23	0.251778	0.151423	68	0.391386	0.218855
ENSG00000047648	ARHGAP6	X[-]11137543-11665701	13	0.08934	0.049437	42	0.276409	0.152868	39	0.288319	0.164142	30	0.193274	0.115022	55	0.365151	0.219607	65	0.458659	0.256473
ENSG00000241484	ARHGAP8	22[+]44752558-44862788	0	0	0	0	0	0	0	0	0	0	0	0	0	0	0	0	0	0
ENSG00000123329	ARHGAP9	12[-]57472255-57488814	22	0.431708	0.238888	44	0.598082	0.330769	27	0.34864	0.198483	39	0.524962	0.312417	9	0.146343	0.088013	35	0.462387	0.258558
ENSG00000141522	ARHGDIA	17[-]81867721-81871406	45225	921.12	509.707	46457	982.193	543.202	41446	949.881	540.772	49495	1071.8	637.85	63632	1301.58	782.788	50652	1128.44	631
ENSG00000111348	ARHGDIB	12[-]14942017-14961728	98	2.5335	1.40193	156	4.15821	2.2997	127	3.67065	2.08972	411	11.2779	6.71175	288	7.48543	4.50184	231	6.59438	3.68745
ENSG00000242173	ARHGDIG	16[+]268727-283010	0	0	0	0	0	0	7	0.264542	0.150605	0	0	0	0	0	0	0	0	0
ENSG00000076928	ARHGEF1	19[+]41883161-41930150	14636	158.897	87.9266	13871	175.186	96.8866	11457	146.968	83.6695	13005	171.941	102.326	15988	189.716	114.098	16094	200.272	111.988
ENSG00000104728	ARHGEF10	8[+]1823976-1958641	384	2.25409	1.24731	492	3.00903	1.66415	446	2.96687	1.68905	251	2.34562	1.39593	427	2.54557	1.53094	308	2.44157	1.36528
ENSG00000074964	ARHGEF10L	1[+]17539835-17697869	3549	28.2599	15.6378	4146	33.5398	18.5492	3255	27.3857	15.5908	2261	17.6697	10.5156	2631	21.1671	12.7302	2348	19.9795	11.1722
ENSG00000132694	ARHGEF11	1[-]156934840-157045370	833	4.05077	2.24152	600	3.33983	1.84709	672	4.16121	2.369	666	3.77338	2.24562	662	3.14583	1.89195	850	5.12677	2.86679
ENSG00000196914	ARHGEF12	11[+]120336914-120489936	134	0.610307	0.337717	273	1.3222	0.731244	431	1.78697	1.01733	121	0.603652	0.359247	213	1.01039	0.607664	139	0.656199	0.366934
ENSG00000198844	ARHGEF15	17[+]8310241-8322516	0	0	0	0	0	0	0	0	0	0	0	0	0	0	0	0	0	0
ENSG00000130762	ARHGEF16	1[+]3454426-3481113	37	0.604166	0.334319	34	0.732055	0.404863	2	0.023757	0.013525	22	0.724472	0.431149	56	1.60763	0.96685	41	0.896439	0.501272
ENSG00000110237	ARHGEF17	11[+]73308289-73369091	5875	26.5437	14.6881	5223	23.824	13.1759	4162	21.2157	12.0782	4460	21.6209	12.8671	5246	23.552	14.1645	5714	28.0579	15.6895
ENSG00000104880	ARHGEF18	19[+]7395113-7472477	3829	29.9569	16.5769	3574	28.1417	15.5638	3380	24.4622	13.9265	2264	15.9276	9.47886	2160	14.9498	8.99105	2150	17.145	9.58718
ENSG00000142632	ARHGEF19	1[-]16198104-16212609	162	2.22477	1.23109	116	1.34849	0.745783	115	1.47739	0.841086	0	0	0	0	0	0	0	0	0
ENSG00000116584	ARHGEF2	1[-]155946851-156007070	5440	60.4633	33.4577	4864	53.8996	29.8092	3703	46.139	26.2672	4655	68.464	40.7444	3965	55.9247	33.6339	5356	51.2872	28.6788
ENSG00000240771	ARHGEF25	12[+]57610180-57617243	1957	25.0051	13.8367	1529	20.3072	11.2309	1456	20.8904	11.893	698	9.45305	5.62572	622	7.97337	4.7953	790	11.1382	6.22824
ENSG00000114790	ARHGEF26	3[+]154121003-154257827	20	0.120519	0.06669	14	0.088987	0.049214	21	0.176359	0.100402	7	0.040594	0.024158	23	0.172491	0.103739	10	0.064498	0.036066
ENSG00000214944	ARHGEF28	5[+]73626158-73941993	73	0.370238	0.204873	120	0.633536	0.350377	143	0.818498	0.465975	56	0.299695	0.178355	107	0.549518	0.330488	81	0.456469	0.255249
ENSG00000163947	ARHGEF3	3[-]56727418-57079329	4	0.032272	0.017858	2	0.016747	0.009262	10	0.083431	0.047498	0	0	0	0	0	0	4	0.039588	0.022137
ENSG00000214694	ARHGEF33	2[+]38889880-38975449	0	0	0	0	0	0	0	0	0	0	0	0	0	0	0	0	0	0
ENSG00000213214	ARHGEF35	7[-]144186083-144195655	5	0.062617	0.034649	5	0.059952	0.033157	4	0.048212	0.027447	0	0	0	0	0	0	0	0	0
ENSG00000183111	ARHGEF37	5[+]149551947-149634968	186	1.2044	0.666461	154	1.47431	0.815368	109	1.03225	0.587662	76	0.764487	0.454963	46	0.297817	0.179111	69	0.496177	0.277453
ENSG00000236699	ARHGEF38	4[+]105552620-105680913	0	0	0	0	0	0	0	0	0	0	0	0	0	0	0	0	0	0
ENSG00000137135	ARHGEF39	9[-]35658875-35675866	453	4.16634	2.30547	433	4.08174	2.25741	359	3.43776	1.95714	463	4.26184	2.53632	241	2.06359	1.24108	367	3.58185	2.0029
ENSG00000136002	ARHGEF4	2[+]130836916-131047263	6	0.040298	0.022299	4	0.036473	0.020171	2	0.018997	0.010815	0	0	0	0	0	0	3	0.019516	0.010913
ENSG00000165801	ARHGEF40	14[+]21070270-21090240	16991	99.5769	55.1015	17371	111.357	61.5859	13729	90.9661	51.7875	6881	43.6452	25.9742	8603	54.9816	33.0667	8014	53.2489	29.7758
ENSG00000050327	ARHGEF5	7[+]144355288-144380632	12	0.066034	0.036541	5	0.030127	0.016662	3	0.019566	0.011139	0	0	0	0	0	0	0	0	0
ENSG00000129675	ARHGEF6	X[-]136665547-136782088	19	0.097661	0.054041	12	0.069211	0.038277	26	0.155613	0.088591	14	0.079927	0.047566	24	0.128695	0.077399	10	0.05897	0.032975
ENSG00000102606	ARHGEF7	13[+]111114619-111305737	416	3.88167	2.14794	359	3.18084	1.75916	400	3.83464	2.18308	395	4.58934	2.73122	421	3.81486	2.29431	417	3.73203	2.08688
ENSG00000131089	ARHGEF9	X[-]63634967-63809274	387	4.94363	2.73559	235	4.14218	2.29083	286	6.19322	3.52583	231	3.34551	1.99099	83	0.880072	0.529288	287	4.36439	2.44048
ENSG00000117713	ARID1A	1[+]26693236-26782104	834	3.74463	2.07211	778	3.55447	1.9658	816	4.02892	2.29369	1594	8.5267	5.07443	1694	8.52292	5.12581	1518	7.80553	4.3647
ENSG00000049618	ARID1B	6[+]156777374-157210779	441	2.08548	1.15401	408	1.97122	1.09018	408	2.1489	1.22338	440	1.87971	1.11866	524	2.26905	1.36464	507	2.29724	1.28457
ENSG00000189079	ARID2	12[+]45729665-45908040	29	0.108055	0.059793	87	0.334842	0.185184	53	0.254001	0.144604	53	0.210822	0.125465	66	0.327864	0.197182	39	0.197877	0.110649
ENSG00000116017	ARID3A	19[+]926037-975934	1471	7.98339	4.41766	1278	7.19461	3.97898	1109	6.8184	3.88175	1324	7.69274	4.57812	1388	7.6109	4.57731	1924	12.5022	6.991
ENSG00000179361	ARID3B	15[+]74541177-74598131	357	3.02168	1.67207	361	2.83283	1.5667	350	2.9781	1.69545	502	4.05099	2.41084	397	3.02772	1.82092	413	3.45304	1.93087
ENSG00000205143	ARID3C	9[-]34621379-34628107	20	0.435872	0.241193	18	0.419324	0.231907	16	0.406807	0.231597	23	0.54953	0.327038	12	0.258724	0.1556	15	0.372014	0.208023
ENSG00000032219	ARID4A	14[+]58298385-58373887	8	0.243228	0.134592	22	0.124045	0.068603	27	0.166433	0.094751	20	0.114135	0.067924	17	0.188192	0.113181	17	0.096803	0.054131
ENSG00000054267	ARID4B	1[-]235131634-235328219	37	0.197349	0.109204	88	0.4922	0.272211	97	0.584949	0.333015	11	0.05965	0.035499	25	0.134671	0.080993	62	0.36956	0.206651
ENSG00000196843	ARID5A	2[+]96536749-96552638	3430	53.2001	29.4386	3854	62.1453	34.3694	3558	62.2734	35.4526	1729	29.0348	17.2792	2059	32.7812	19.7151	1729	29.7635	16.6432
ENSG00000150347	ARID5B	10[+]61901300-62096944	116	0.624736	0.345702	177	0.954326	0.52779	109	0.745792	0.424583	183	0.793571	0.472272	173	1.33522	0.803021	128	0.700781	0.391863
ENSG00000166233	ARIH1	15[+]72474326-72602985	134	0.23957	0.132567	256	0.394251	0.21804	228	0.381624	0.21726	123	0.322661	0.192023	142	0.212599	0.12786	148	0.349956	0.195689
ENSG00000177479	ARIH2	3[+]48918821-48986382	2611	20.5482	11.3705	1696	14.6909	8.12482	1773	16.1949	9.21983	2061	18.7835	11.1785	1285	10.3377	6.21726	2665	21.8805	12.2352
ENSG00000221883	ARIH2OS	3[-]48917788-48919385	71	1.42645	0.789334	123	2.57397	1.42354	52	1.18349	0.673767	47	0.998522	0.594243	42	0.855253	0.514362	44	0.965788	0.54005
ENSG00000120805	ARL1	12[-]101393120-101407820	1735	24.629	13.6286	1271	34.4334	19.0434	1218	15.7976	8.99367	1000	14.713	8.75605	925	21.4407	12.8948	1191	22.3609	12.5038
ENSG00000175414	ARL10	5[+]176365468-176401865	229	12.2118	6.75745	197	7.55315	4.17727	194	11.9001	6.77481	144	10.0745	5.99555	104	5.55074	3.3383	151	9.8776	5.52337
ENSG00000152213	ARL11	13[+]49628299-49633872	0	0	0	0	0	0	0	0	0	0	0	0	0	0	0	0	0	0
ENSG00000174225	ARL13A	X[+]100969708-100990829	0	0	0	2	0.06006	0.033216	0	0	0	0	0	0	0	0	0	0	0	0
ENSG00000169379	ARL13B	3[+]93980139-94055668	12	0.097519	0.053963	41	0.439193	0.242896	49	0.491485	0.279805	28	0.259452	0.154405	14	0.110964	0.066736	22	0.201061	0.112429
ENSG00000179674	ARL14	3[+]160677159-160678452	0	0	0	0	0	0	4	0.112021	0.063774	0	0	0	2	0.050318	0.030262	0	0	0
ENSG00000152219	ARL14EP	11[+]30323051-30338227	282	3.71962	2.05828	227	3.11002	1.72	186	2.75449	1.56814	149	2.05367	1.22218	54	0.705507	0.424302	273	3.96361	2.21637
ENSG00000268223	ARL14EPL	5[+]116032324-116060118	0	0	0	0	0	0	0	0	0	0	0	0	0	0	0	0	0	0
ENSG00000268714	ARL14EPL	5[+]116022391-116059130	0	0	0	0	0	0	0	0	0	0	0	0	0	0	0	0	0	0
ENSG00000185305	ARL15	5[-]53883945-54310582	21	0.23646	0.130847	29	0.30475	0.168542	27	0.342833	0.195176	21	0.274779	0.163527	16	0.15583	0.093718	45	0.512568	0.286618
ENSG00000214087	ARL16	17[-]81681174-81683924	3185	102.162	56.5322	2944	94.2633	52.1323	3020	110.744	63.0471	2779	98.2417	58.4658	1965	63.6223	38.2634	2004	71.4216	39.9376
ENSG00000185829	ARL17A	17[-]46516702-46579682	99	1.21224	0.670801	89	1.13681	0.628712	79	1.30645	0.743766	56	0.620447	0.369242	37	0.330235	0.198608	75	1.04525	0.584486
ENSG00000228696	ARL17B	17[-]46274784-46361797	85	3.62012	2.00321	51	2.17731	1.20416	51	2.27166	1.29327	40	1.62509	0.967129	23	1.00231	0.602803	50	2.38607	1.33425
ENSG00000213465	ARL2	11[+]65014113-65022184	15981	573.292	317.235	16498	605.99	335.143	14379	573.378	326.427	18670	691.124	411.303	20558	730.75	439.484	19920	790.57	442.072
ENSG00000102931	ARL2BP	16[+]57245098-57253635	503	7.8293	4.33239	689	10.84	5.99506	357	6.49369	3.69689	1141	18.4447	10.9769	444	6.97235	4.19327	923	15.6429	8.7472
ENSG00000273003	ARL2-SNX15	11[+]65014182-65040570	29	0.389209	0.215371	0	0	0	739	11.2721	6.41729	798	11.5083	6.84887	777	10.6157	6.38446	0	0	0
ENSG00000138175	ARL3	10[-]102673731-102714407	3382	28.3759	15.702	3058	26.6327	14.7292	2345	22.2113	12.645	2428	21.7319	12.9331	2525	21.4131	12.8781	1899	17.6627	9.87667
ENSG00000122644	ARL4A	7[+]12686856-12690934	119	3.44201	1.90466	128	3.61864	2.00129	64	1.45796	0.830024	63	2.00152	1.19115	41	0.974545	0.586105	131	4.21766	2.35843
ENSG00000188042	ARL4C	2[-]234493041-234497053	198	1.7838	0.987073	233	2.1955	1.21422	159	1.62081	0.922733	79	0.674643	0.401495	71	0.604252	0.363406	150	1.46199	0.817518
ENSG00000175906	ARL4D	17[+]43398959-43401137	3012	60.2451	33.337	3536	73.4137	40.6014	3097	69.9324	39.8129	1556	33.1966	19.756	2197	44.4181	26.7137	1898	42.0816	23.5312
ENSG00000162980	ARL5A	2[-]151789078-151828492	286	2.32832	1.28839	269	2.59828	1.43698	213	2.98441	1.69904	215	1.37949	0.820963	129	1.4269	0.858156	228	2.75594	1.54107
ENSG00000165997	ARL5B	10[+]18659405-18681639	90	0.39921	0.220905	133	0.617173	0.341327	151	0.762858	0.434299	43	0.203204	0.120931	57	0.25646	0.154238	124	0.614524	0.34363
ENSG00000141748	ARL5C	17[-]39156894-39165760	0	0	0	0	0	0	0	0	0	0	0	0	0	0	0	0	0	0
ENSG00000113966	ARL6	3[+]97764521-97801242	27	0.20467	0.113255	58	0.478687	0.264738	19	0.395549	0.225188	10	0.212384	0.126394	22	0.161946	0.097396	42	0.353341	0.197582
ENSG00000170540	ARL6IP1	16[-]18791667-18801678	778	11.521	6.37523	1109	16.3532	9.04415	984	15.5935	8.87745	212	3.36882	2.00486	328	4.43216	2.66557	673	10.6443	5.95209
ENSG00000182196	ARL6IP4	12[+]122980060-122982913	12532	326.438	180.636	13314	352.302	194.841	12837	383.709	218.447	9802	266.495	158.597	11633	299.088	179.876	8433	237.364	132.73
ENSG00000144746	ARL6IP5	3[+]69084944-69106066	239	3.65409	2.02202	318	5.05781	2.79722	335	5.78739	3.29479	137	2.23951	1.33278	153	2.36573	1.42279	686	11.6696	6.52541
ENSG00000177917	ARL6IP6	2[+]152717914-152761253	1085	13.1392	7.27065	1070	13.4514	7.43928	783	10.6607	6.06917	380	4.84932	2.88594	254	2.94538	1.7714	547	7.15484	4.00085
ENSG00000143862	ARL8A	1[-]202133404-202144743	2593	46.7972	25.8955	2512	47.05	26.021	2099	42.7572	24.3419	2933	56.463	33.6024	2375	43.373	26.0851	1989	39.8126	22.2624
ENSG00000134108	ARL8B	3[+]5122220-5180912	117	1.25354	0.693655	246	2.75038	1.5211	274	3.3322	1.89704	83	1.18428	0.704791	128	1.39067	0.836371	138	1.99672	1.11653
ENSG00000196503	ARL9	4[+]56505209-56524448	9	0.435331	0.240893	2	0.048028	0.026562	10	0.622352	0.354308	0	0	0	0	0	0	0	0	0
ENSG00000104442	ARMC1	8[-]65602456-65634217	144	1.52958	0.846405	137	1.50372	0.831634	136	1.62901	0.927404	67	0.754239	0.448864	82	0.873238	0.525178	197	2.3241	1.29959
ENSG00000170632	ARMC10	7[+]103074881-103099764	1270	18.5229	10.2497	925	14.6546	8.10474	489	9.30663	5.29831	438	8.38214	4.9884	425	5.67656	3.41397	922	14.8195	8.28676
ENSG00000157343	ARMC12	6[+]35737032-35749079	4	0.102222	0.056565	0	0	0	30	0.910899	0.51858	4	0.086227	0.051316	7	0.253685	0.15257	13	0.416446	0.232869
ENSG00000118690	ARMC2	6[+]108848416-108974472	45	0.419259	0.232	38	0.352715	0.195069	22	0.218094	0.124162	39	0.412087	0.245242	10	0.100651	0.060533	45	0.463425	0.259139
ENSG00000165309	ARMC3	10[+]22928024-23038523	0	0	0	0	0	0	0	0	0	0	0	0	0	0	0	0	0	0
ENSG00000169126	ARMC4	10[-]27812168-27999048	14	0.121485	0.067225	6	0.056149	0.031053	8	0.081366	0.046322	8	0.076896	0.045763	0	0	0	20	0.194869	0.108967
ENSG00000140691	ARMC5	16[+]31458080-31467166	2389	20.4337	11.3071	2027	18.9039	10.4548	1886	18.8508	10.7319	1875	17.7922	10.5886	1885	17.2646	10.3832	2023	18.2902	10.2275
ENSG00000105676	ARMC6	19[+]19033575-19060311	6061	111.589	61.7484	5918	106.953	59.1504	4548	93.0332	52.9643	3960	78.3413	46.6227	5950	109.943	66.1212	4404	89.5573	50.0787
ENSG00000125449	ARMC7	17[+]75109952-75130265	1523	24.2206	13.4026	1366	22.797	12.6079	1178	21.9079	12.4723	1078	19.7946	11.7802	1093	18.8158	11.3161	1168	27.652	15.4624
ENSG00000114098	ARMC8	3[+]138187248-138298389	28	0.190277	0.105291	132	1.39834	0.773353	93	1.29492	0.737205	43	0.303767	0.180778	37	0.248847	0.14966	12	0.083245	0.046549
ENSG00000135931	ARMC9	2[+]231198546-231374837	898	12.1416	6.71861	645	7.90814	4.3736	597	7.03999	4.0079	809	9.8741	5.87629	397	5.29288	3.18322	1099	13.0229	7.28215
ENSG00000126947	ARMCX1	X[+]101550531-101554700	783	11.7927	6.52557	585	9.1355	5.05238	503	8.55724	4.87168	170	2.7271	1.62296	144	2.17931	1.31067	328	5.46526	3.05607
ENSG00000184867	ARMCX2	X[-]101655281-101659891	184	2.54901	1.41051	168	2.70908	1.49826	155	2.597	1.47849	302	4.69225	2.79246	267	3.70446	2.22791	305	5.23363	2.92654
ENSG00000102401	ARMCX3	X[+]101622797-101627843	169	2.14935	1.18936	243	3.39823	1.87939	239	3.31249	1.88582	108	1.32828	0.790488	68	0.972286	0.584747	102	1.43725	0.80368
ENSG00000196440	ARMCX4	X[+]101418287-101533459	31	0.1666	0.092189	10	0.056867	0.03145	36	0.229384	0.13059	14	0.064338	0.038289	11	0.063772	0.038353	13	0.080304	0.044905
ENSG00000125962	ARMCX5	X[+]102599168-102604159	14	0.301786	0.166995	27	0.771059	0.426434	21	0.508475	0.289478	18	0.38588	0.229646	11	0.074935	0.045067	13	0.249864	0.139719
ENSG00000198960	ARMCX6	X[-]101615120-101618001	1820	31.7611	17.5752	1355	24.5049	13.5525	1359	26.7127	15.2077	655	12.1576	7.23524	325	5.72142	3.44095	835	16.1119	9.00945
ENSG00000254636	ARMS2	10[+]122454653-122457352	0	0	0	0	0	0	0	0	0	0	0	0	0	0	0	4	0.174613	0.09764
ENSG00000146476	ARMT1	6[+]151452258-151470101	263	3.28762	1.81923	185	2.4023	1.32859	149	2.09946	1.19523	64	0.848509	0.504967	46	0.571562	0.343746	163	2.25164	1.25907
ENSG00000143437	ARNT	1[-]150809705-150876768	242	1.59844	0.884508	273	1.87288	1.0358	173	1.33099	0.757739	344	3.17225	1.88788	256	1.71102	1.02903	360	2.63601	1.474
ENSG00000172379	ARNT2	15[+]80404351-80597937	362	1.78207	0.986117	307	1.53423	0.848508	264	1.46732	0.835355	204	1.06964	0.63657	202	1.00491	0.604369	338	1.96492	1.09874
ENSG00000133794	ARNTL	11[+]13276652-13387266	67	1.26831	0.701824	89	1.54028	0.851849	71	1.07912	0.614349	78	1.22904	0.73143	57	0.649568	0.39066	51	0.809716	0.452778
ENSG00000029153	ARNTL2	12[+]27332854-27425289	81	0.385259	0.213185	146	1.25585	0.694546	152	1.7801	1.01342	52	0.259271	0.154298	76	0.828508	0.498277	82	0.760589	0.425307
ENSG00000241685	ARPC1A	7[+]99325910-99366257	8773	181.695	100.542	7569	162.692	89.9768	6537	152.852	87.0192	9686	214.028	127.373	5287	110.675	66.5615	9034	207.432	115.992
ENSG00000130429	ARPC1B	7[+]99374249-99394801	21691	483.074	267.312	19627	456.104	252.248	18927	474.899	270.362	10800	269.44	160.35	11708	262.928	158.129	11515	294.075	164.441
ENSG00000163466	ARPC2	2[+]218217094-218254356	4248	95.7727	52.9964	4533	108.344	59.9195	4257	105.835	60.2526	4982	115.814	68.9234	3098	68.064	40.9347	4166	110.182	61.6119
ENSG00000111229	ARPC3	12[-]110434825-110450407	2755	88.5909	49.0223	2498	83.3247	46.0827	2086	75.7499	43.1248	1746	59.8064	35.5921	1204	39.3555	23.669	3448	122.715	68.6201
ENSG00000241553	ARPC4	3[+]9792495-9807726	25310	330.808	183.055	25023	349.586	193.338	20772	309.253	176.059	12246	179.996	107.12	11639	159.734	96.0666	11726	175.374	98.0656
ENSG00000250151	ARPC4-TTLL3	3[+]9793082-9835401	377	12.7003	7.02781	147	8.02111	4.43607	177	11.9181	6.78502	144	7.32638	4.36009	113	6.30254	3.79044	107	6.17629	3.45366
ENSG00000162704	ARPC5	1[-]183620846-183635757	2282	11.7519	6.503	2209	12.9417	7.15738	2139	11.0403	6.28531	1515	7.91004	4.70744	1193	6.61053	3.97567	1733	10.3185	5.7699
ENSG00000136950	ARPC5L	9[+]124862130-124877733	5568	132.204	73.1561	4406	106.584	58.9464	4456	117.666	66.9881	4496	111.728	66.4918	2963	69.1623	41.5952	4929	126.216	70.5778
ENSG00000242498	ARPIN	15[-]89895006-89912956	1365	9.41098	5.20762	1106	8.60383	4.75835	927	6.55285	3.73057	1227	10.0665	5.99079	746	7.21274	4.33784	1390	11.7328	6.56078
ENSG00000128989	ARPP19	15[-]52547045-52569883	372	6.02341	3.33309	507	6.60778	3.65443	500	5.28898	3.01104	260	2.91276	1.73345	329	3.0357	1.82571	447	5.16554	2.88847
ENSG00000172995	ARPP21	3[+]35638945-35794496	4	0.037527	0.020766	4	0.042021	0.02324	3	0.025161	0.014324	12	0.12923	0.076908	8	0.081509	0.049021	10	0.096912	0.054192
ENSG00000120500	ARR3	X[+]70268305-70281840	0	0	0	0	0	0	0	0	0	0	0	0	0	0	0	2	0.037391	0.020908
ENSG00000137486	ARRB1	11[-]75264182-75351705	339	5.11113	2.82827	270	3.83152	2.11902	215	3.58639	2.04175	189	2.98326	1.77541	258	3.97162	2.38859	340	6.13178	3.42877
ENSG00000141480	ARRB2	17[+]4710489-4721499	2726	54.8594	30.3568	2020	44.6285	24.6818	1620	40.2739	22.9281	5251	117.206	69.752	4682	97.8044	58.821	3458	80.2095	44.8516
ENSG00000197070	ARRDC1	9[+]137605654-137615358	3320	72.0063	39.8451	3280	73.698	40.7586	3082	75.3046	42.8713	3209	74.6067	44.4001	3826	83.0955	49.9749	3404	81.7479	45.7119
ENSG00000105643	ARRDC2	19[+]18001132-18014102	2303	30.3359	16.7866	2090	28.2881	15.6447	1900	28.8557	16.4277	1279	17.9785	10.6994	1546	20.7587	12.4846	1398	20.9489	11.7142
ENSG00000113369	ARRDC3	5[-]91368724-91383359	56	0.42595	0.235702	109	0.869636	0.480952	96	0.827739	0.471236	10	0.081504	0.048505	31	0.241033	0.144961	39	0.328605	0.18375
ENSG00000140450	ARRDC4	15[+]97960698-97973838	27	0.208865	0.115577	40	0.328474	0.181662	44	0.386936	0.220285	44	0.36692	0.218362	66	0.526714	0.316773	18	0.157612	0.088134
ENSG00000205784	ARRDC5	19[-]4890437-4902867	0	0	0	0	0	0	0	0	0	0	0	0	0	0	0	0	0	0
ENSG00000100299	ARSA	22[-]50622754-50628173	1793	29.8811	16.5349	1820	31.0453	17.1696	1497	28.0321	15.9588	870	15.7256	9.35864	1159	19.521	11.7402	1409	25.868	14.4649
ENSG00000113273	ARSB	5[-]78777209-78986087	516	3.23374	1.78941	492	3.13932	1.7362	528	3.76017	2.14068	374	3.56516	2.12171	322	3.56923	2.14658	241	1.65978	0.92812
ENSG00000006756	ARSD	X[-]2903970-2929351	729	4.70751	2.60493	786	5.46634	3.02316	556	4.15918	2.36785	691	5.24838	3.12343	577	4.05207	2.43697	1092	8.4206	4.70864
ENSG00000157399	ARSE	X[-]2934632-2968310	425	7.04094	3.89615	359	5.99878	3.31763	271	5.71164	3.25167	293	5.23231	3.11387	364	6.04513	3.63563	506	9.24685	5.17066
ENSG00000062096	ARSF	X[+]3041471-3112726	0	0	0	0	0	0	0	0	0	0	0	0	0	0	0	0	0	0
ENSG00000141337	ARSG	17[+]68259182-68422731	190	1.53855	0.851368	186	1.88085	1.04021	180	1.9298	1.09865	57	1.61711	0.96238	35	0.923895	0.555644	73	1.6875	0.943617
ENSG00000205667	ARSH	X[+]3006613-3033571	0	0	0	0	0	0	0	0	0	0	0	0	0	0	0	0	0	0
ENSG00000183876	ARSI	5[-]150296343-150339307	648	6.59826	3.65118	588	6.2214	3.44074	464	5.73763	3.26646	309	3.35324	1.99559	410	4.22172	2.539	472	5.33512	2.9833
ENSG00000180801	ARSJ	4[-]113900284-113979701	149	1.06905	0.591564	188	1.42321	0.787104	192	1.5418	0.877757	108	0.793316	0.47212	101	0.702242	0.422339	133	1.01586	0.568051
ENSG00000164291	ARSK	5[+]95555074-95605064	79	1.91477	1.05955	74	1.50307	0.831272	62	1.44162	0.82072	38	0.959978	0.571304	20	0.476634	0.286654	68	1.56173	0.873288
ENSG00000129744	ART1	11[+]3645131-3664416	0	0	0	0	0	0	0	0	0	0	0	0	0	0	0	0	0	0
ENSG00000156219	ART3	4[+]76011184-76112802	0	0	0	0	0	0	6	0.139757	0.079564	0	0	0	2	0.041711	0.025086	4	0.091501	0.051166
ENSG00000111339	ART4	12[-]14825569-14843495	0	0	0	0	0	0	0	0	0	0	0	0	0	0	0	0	0	0
ENSG00000167311	ART5	11[-]3638503-3642316	4	0.085088	0.047084	3	0.057046	0.031549	4	0.125821	0.071631	7	0.208441	0.124048	14	0.302902	0.18217	6	0.135259	0.075634
ENSG00000117407	ARTN	1[+]43933320-43937241	39	0.992419	0.549161	20	0.574318	0.317626	27	0.926317	0.527357	25	0.432592	0.257445	43	1.2414	0.746598	38	1.12658	0.629959
ENSG00000173409	ARV1	1[+]230979049-231000595	41	0.998463	0.552505	30	0.748342	0.41387	77	2.09098	1.19041	75	1.93783	1.15325	56	1.53169	0.921181	201	5.4458	3.04519
ENSG00000099889	ARVCF	22[-]19969896-20016808	895	7.71474	4.269	892	7.90147	4.36991	799	9.01656	5.13317	590	6.50698	3.87245	585	6.10194	3.6698	748	7.92657	4.43238
ENSG00000004848	ARX	X[-]25003694-25015948	0	0	0	0	0	0	0	0	0	0	0	0	0	0	0	0	0	0
ENSG00000214435	AS3MT	10[+]102869516-102901899	59	0.788737	0.436452	45	0.619397	0.342558	55	0.826514	0.470539	57	0.815286	0.485195	53	0.720093	0.433074	105	1.55756	0.870957
ENSG00000104763	ASAH1	8[-]18055992-18084998	159	3.84425	2.12724	192	4.06099	2.24593	186	4.17423	2.37641	77	1.76064	1.0478	95	1.42578	0.857486	174	3.49126	1.95225
ENSG00000188611	ASAH2	10[-]50182778-50248610	38	0.178173	0.098593	18	0.608774	0.336682	36	0.189428	0.107843	24	0.118572	0.070565	5	0.02366	0.014229	44	0.975431	0.545442
ENSG00000204147	ASAH2B	10[+]50739318-50757188	60	1.10419	0.611009	66	1.02263	0.565567	47	1.25987	0.717248	40	0.80866	0.481251	15	0.200625	0.120659	46	0.997343	0.557695
ENSG00000153317	ASAP1	8[-]130052104-130443660	247	1.46683	0.811678	354	2.44655	1.35306	437	3.29853	1.87787	358	1.94688	1.15863	533	3.45886	2.08021	303	1.70965	0.956005
ENSG00000151693	ASAP2	2[+]9206765-9405683	127	0.715239	0.395782	164	0.963713	0.532981	245	1.57067	0.894193	109	0.658783	0.392056	127	0.725857	0.436541	118	0.757495	0.423577
ENSG00000088280	ASAP3	1[-]23428563-23484568	1600	14.1675	7.83965	1330	11.5559	6.39096	954	9.59561	5.46283	726	9.04666	5.38387	720	6.58529	3.96049	842	11.5606	6.46447
ENSG00000065802	ASB1	2[+]238426824-238452250	4917	36.372	20.1267	4998	36.1909	20.0154	4054	30.4702	17.3468	6383	36.0701	21.4661	6944	37.5329	22.5728	5720	34.7916	19.4548
ENSG00000146926	ASB10	7[-]151175698-151187832	0	0	0	0	0	0	0	0	0	0	0	0	0	0	0	0	0	0
ENSG00000165192	ASB11	X[-]15281697-15315656	0	0	0	0	0	0	0	0	0	0	0	0	0	0	0	0	0	0
ENSG00000198881	ASB12	X[-]64224196-64230631	2	0.049973	0.027653	0	0	0	0	0	0	0	0	0	0	0	0	0	0	0
ENSG00000196372	ASB13	10[-]5638868-5666578	1047	12.4665	6.89841	977	12.0696	6.6751	690	9.30048	5.29481	931	11.7786	7.00968	691	8.32442	5.00643	1232	16.2702	9.09799
ENSG00000239388	ASB14	3[-]57268347-57292682	0	0	0	0	0	0	0	0	0	0	0	0	0	0	0	0	0	0
ENSG00000146809	ASB15	7[+]123567010-123639481	0	0	0	0	0	0	0	0	0	0	0	0	0	0	0	0	0	0
ENSG00000161664	ASB16	17[+]44170447-44179083	161	2.42897	1.34409	105	1.63607	0.904831	121	2.04671	1.1652	150	2.40534	1.43147	135	2.05047	1.23318	186	3.41814	1.91136
ENSG00000154007	ASB17	1[-]75918873-75932431	0	0	0	0	0	0	0	0	0	0	0	0	0	0	0	0	0	0
ENSG00000182177	ASB18	2[-]236194872-236264409	0	0	0	6	0.143158	0.079174	0	0	0	4	0.078032	0.046439	0	0	0	8	0.217565	0.121658
ENSG00000100628	ASB2	14[-]93934153-93976791	18	0.193564	0.10711	32	0.433367	0.239674	20	0.25528	0.145332	0	0	0	8	0.090726	0.054564	0	0	0
ENSG00000115239	ASB3	2[-]53532672-53787009	139	2.1909	1.21235	178	2.69088	1.48819	126	2.37745	1.35349	65	1.05442	0.627506	75	1.10029	0.661731	233	3.98188	2.22659
ENSG00000005981	ASB4	7[+]95485901-95540232	0	0	0	0	0	0	0	0	0	0	0	0	0	0	0	0	0	0
ENSG00000164122	ASB5	4[-]176213673-176277571	0	0	0	0	0	0	0	0	0	0	0	0	0	0	0	0	0	0
ENSG00000148331	ASB6	9[-]129634604-129642169	7302	71.3119	39.4609	6749	68.828	38.0653	5904	64.6363	36.7978	6529	85.1078	50.6495	6935	86.4137	51.9705	5914	80.7267	45.1408
ENSG00000183475	ASB7	15[+]100602534-100651705	72	1.15937	0.641547	96	1.15833	0.640613	115	1.15259	0.656177	28	0.189519	0.112787	46	0.66532	0.400133	72	0.509921	0.285138
ENSG00000177981	ASB8	12[-]48147788-48181213	198	2.47216	1.36798	211	3.18053	1.75899	175	3.22216	1.83439	137	1.78144	1.06018	120	1.53726	0.924532	186	2.49453	1.39489
ENSG00000102048	ASB9	X[-]15235288-15270467	42	0.78634	0.435126	19	0.3785	0.209329	22	0.433743	0.246932	31	0.588803	0.350409	10	0.166207	0.099959	41	0.749989	0.419379
ENSG00000138303	ASCC1	10[-]72096032-72217134	78	1.60504	0.888156	102	2.55014	1.41036	111	2.40874	1.37131	62	1.3645	0.812042	38	0.485227	0.291823	40	1.35669	0.758635
ENSG00000100325	ASCC2	22[-]29788608-29838304	2985	41.0132	22.6949	2756	34.9487	19.3284	2623	36.7358	20.9139	4281	56.0628	33.3642	3101	41.6337	25.0391	4257	57.5859	32.2009
ENSG00000112249	ASCC3	6[-]100508194-100881372	83	0.445239	0.246376	195	0.878324	0.485757	280	1.39228	0.792634	104	0.439991	0.261849	122	0.524184	0.315252	170	0.829221	0.463684
ENSG00000139352	ASCL1	12[+]102957686-102960516	0	0	0	0	0	0	2	0.029418	0.016748	0	0	0	4	0.046709	0.028091	8	0.115079	0.06435
ENSG00000183734	ASCL2	11[-]2268495-2270952	4	0.069563	0.038493	6	0.108176	0.059827	0	0	0	0	0	0	0	0	0	0	0	0
ENSG00000176009	ASCL3	11[-]8937579-8938211	0	0	0	0	0	0	0	0	0	0	0	0	0	0	0	0	0	0
ENSG00000187855	ASCL4	12[+]107774385-107776644	0	0	0	0	0	0	0	0	0	0	0	0	0	0	0	0	0	0
ENSG00000232237	ASCL5	1[-]201113953-201127184	0	0	0	0	0	0	0	0	0	0	0	0	0	0	0	0	0	0
ENSG00000111875	ASF1A	6[+]118894220-118909167	342	4.66002	2.57865	347	4.90534	2.7129	283	4.35664	2.48026	279	4.05561	2.41358	147	2.02852	1.21998	297	4.48969	2.51055
ENSG00000105011	ASF1B	19[-]14119509-14136956	4445	73.129	40.4663	4307	72.8901	40.3119	3403	63.8066	36.3254	4694	81.6955	48.6188	5339	89.0132	53.5338	5279	94.9862	53.1144
ENSG00000141505	ASGR1	17[-]7173431-7179564	82	2.8104	1.55516	77	2.36796	1.3096	84	3.10912	1.77004	42	1.6221	0.965348	27	0.75263	0.452643	50	1.6381	0.915993
ENSG00000161944	ASGR2	17[-]7101322-7115700	0	0	0	0	0	0	0	0	0	0	0	0	0	0	0	0	0	0
ENSG00000116539	ASH1L	1[-]155335268-155562807	67	0.17991	0.099554	144	0.403491	0.223151	119	0.444403	0.253001	91	0.260716	0.155158	108	0.299524	0.180138	98	0.291918	0.163235
ENSG00000129691	ASH2L	8[+]38105242-38144076	429	5.0505	2.79472	366	4.5361	2.50869	477	6.23956	3.55221	382	4.47417	2.66268	239	2.97642	1.79006	332	4.339	2.42629
ENSG00000110881	ASIC1	12[+]50057548-50083611	189	1.60081	0.885819	185	1.59987	0.88481	137	1.22037	0.694762	291	2.64215	1.5724	337	2.72113	1.63653	290	2.71855	1.52016
ENSG00000108684	ASIC2	17[-]33013087-34157294	6	0.052448	0.029022	6	0.053334	0.029496	0	0	0	0	0	0	0	0	0	0	0	0
ENSG00000213199	ASIC3	7[+]151048292-151052756	72	1.07386	0.594224	96	1.65226	0.913782	63	1.06403	0.605758	40	0.597536	0.355607	51	0.779384	0.468733	43	0.712069	0.398176
ENSG00000072182	ASIC4	2[+]219514330-219538772	14	0.15981	0.088432	17	0.203256	0.112411	16	0.210869	0.120049	2	0.02499	0.014872	2	0.021775	0.013096	2	0.025968	0.014521
ENSG00000256394	ASIC5	4[-]155829729-155866273	0	0	0	0	0	0	0	0	0	0	0	0	0	0	0	0	0	0
ENSG00000101440	ASIP	20[+]34194569-34269344	0	0	0	3	0.140327	0.077608	4	0.220891	0.125754	0	0	0	0	0	0	0	0	0
ENSG00000126522	ASL	7[+]66075798-66093558	5526	104.008	57.5537	6485	129.554	71.65	5418	116.342	66.2342	3261	66.6906	39.689	4383	87.8829	52.8541	3144	67.1489	37.5484
ENSG00000196433	ASMT	X[+]1615001-1643081	0	0	0	0	0	0	0	0	0	0	0	0	0	0	0	8	0.18746	0.104824
ENSG00000169093	ASMTL	X[-]1403139-1453762	6984	111.654	61.7845	7150	118.637	65.612	5854	105.638	60.1403	4020	68.5589	40.8009	4646	75.0731	45.1501	4593	81.3658	45.4982
ENSG00000198356	ASNA1	19[+]12737139-12748323	16130	437.386	242.03	18987	527.436	291.699	17737	554.215	315.517	15313	442.184	263.153	21393	597.553	359.377	12501	383.365	214.371
ENSG00000070669	ASNS	7[-]97852118-97872542	534	10.0368	5.5539	485	9.44261	5.22223	607	9.96702	5.67428	200	3.82701	2.27754	288	4.28084	2.57456	388	9.08514	5.08024
ENSG00000138381	ASNSD1	2[+]189661385-189670831	216	5.08863	2.81583	195	3.45779	1.91233	184	4.22568	2.4057	225	5.20853	3.09971	150	2.68855	1.61693	189	4.63124	2.5897
ENSG00000108381	ASPA	17[+]3472374-3503419	0	0	0	0	0	0	0	0	0	0	0	0	0	0	0	0	0	0
ENSG00000204653	ASPDH	19[-]50511600-50514690	8	0.269262	0.148998	6	0.169779	0.093896	4	0.14618	0.083221	0	0	0	5	0.456107	0.274309	2	0.081333	0.04548
ENSG00000166183	ASPG	14[+]104085679-104115581	0	0	0	0	0	0	0	0	0	0	0	0	0	0	0	0	0	0
ENSG00000198363	ASPH	8[-]61500556-61714640	1016	9.73525	5.38706	1762	15.3349	8.48099	2138	21.6157	12.306	1113	10.638	6.33089	1521	15.2284	9.15856	1171	11.1109	6.21302
ENSG00000174939	ASPHD1	16[+]29900375-29919864	1139	31.9016	17.6529	1250	36.4229	20.1437	985	30.6445	17.4461	344	10.1832	6.06026	494	14.1069	8.4841	462	15.1629	8.47879
ENSG00000128203	ASPHD2	22[+]26429273-26445015	435	4.16906	2.30698	405	4.03563	2.2319	498	5.393	3.07026	108	1.09814	0.653527	110	1.06593	0.641065	145	1.5364	0.859127
ENSG00000066279	ASPM	1[-]197084128-197146694	235	0.694842	0.384495	498	1.54577	0.854885	568	1.9043	1.08413	138	0.433454	0.257958	171	0.51067	0.307125	226	0.740034	0.413813
ENSG00000106819	ASPN	9[-]92456205-92482506	0	0	0	6	0.0812	0.044908	0	0	0	0	0	0	0	0	0	0	0	0
ENSG00000244617	ASPRV1	2[-]69960089-69962265	30	0.436636	0.241615	30	0.450818	0.249325	6	0.1001	0.056988	8	0.122278	0.07277	2	0.02971	0.017868	2	0.032586	0.018222
ENSG00000169696	ASPSCR1	17[+]81976807-82017406	4059	86.6721	47.9605	4520	119.242	65.9465	3794	103.114	58.7032	2494	52.1878	31.0581	3360	81.5677	49.056	2586	68.9184	38.5379
ENSG00000162174	ASRGL1	11[+]62337448-62393412	0	0	0	0	0	0	0	0	0	0	0	0	0	0	0	0	0	0
ENSG00000130707	ASS1	9[+]130444929-130501274	1986	42.1195	23.3071	2119	46.7287	25.8433	1874	44.7434	25.4727	11	0.200315	0.119212	21	0.392789	0.236229	35	0.766691	0.428719
ENSG00000034533	ASTE1	3[-]131013875-131027649	21	0.232852	0.12885	34	0.950107	0.525457	25	0.614919	0.350077	21	0.267024	0.158912	42	1.13238	0.681031	28	0.365582	0.204426
ENSG00000188886	ASTL	2[-]96123850-96138436	0	0	0	0	0	0	0	0	0	0	0	0	0	0	0	0	0	0
ENSG00000152092	ASTN1	1[-]176857302-177164867	0	0	0	0	0	0	6	0.030658	0.017454	0	0	0	6	0.02745	0.016509	0	0	0
ENSG00000148219	ASTN2	9[-]116425225-117415070	287	4.38012	2.42377	258	4.21349	2.33027	243	4.17359	2.37605	401	6.90113	4.10702	292	4.59941	2.76615	428	8.41722	4.70675
ENSG00000171456	ASXL1	20[+]32358344-32439319	1561	9.5432	5.28078	1409	11.2519	6.22286	1230	9.08055	5.1696	1405	8.95832	5.33129	911	5.3149	3.19646	1289	8.82567	4.93515
ENSG00000143970	ASXL2	2[-]25733753-25878516	141	0.352391	0.194998	170	0.440491	0.243614	218	0.61451	0.349844	155	0.41161	0.244958	166	0.418227	0.251528	80	0.220642	0.123379
ENSG00000141431	ASXL3	18[+]33578577-33751192	0	0	0	0	0	0	0	0	0	0	0	0	4	0.011348	0.006825	0	0	0
ENSG00000154438	ASZ1	7[-]117363222-117428123	0	0	0	0	0	0	0	0	0	0	0	0	0	0	0	0	0	0
ENSG00000138138	ATAD1	10[-]87751512-87818160	161	1.73822	0.961852	198	2.07065	1.14517	159	1.62337	0.924192	123	1.29487	0.770605	66	0.461301	0.277433	284	3.36611	1.88227
ENSG00000156802	ATAD2	8[-]123319850-123416350	66	0.380368	0.210479	157	0.943372	0.521731	252	1.67897	0.955844	78	0.477962	0.284446	127	0.789937	0.475079	122	0.791551	0.44262
ENSG00000119778	ATAD2B	2[-]23748664-23927114	19	0.07458	0.041269	40	0.164358	0.090898	17	0.072643	0.041356	10	0.042351	0.025204	19	0.073342	0.044109	17	0.072295	0.040426
ENSG00000197785	ATAD3A	1[+]1512151-1534687	15923	207.578	114.864	17476	236.784	130.953	15292	226.996	129.23	13034	184.543	109.825	16230	215.994	129.902	12479	183.698	102.721
ENSG00000160072	ATAD3B	1[+]1471769-1496202	10388	137.571	76.1255	11270	154.892	85.663	9986	149.284	84.9883	7757	109.6	65.2255	9226	123.492	74.2697	7101	104.261	58.3009
ENSG00000215915	ATAD3C	1[+]1449689-1470158	150	1.2498	0.691585	187	1.62003	0.895954	160	1.50494	0.856771	128	1.14045	0.67871	223	1.88026	1.13081	167	1.54365	0.863178
ENSG00000176208	ATAD5	17[+]30831970-30895869	8	0.034635	0.019165	19	0.090026	0.049789	31	0.160478	0.091361	6	0.029816	0.017744	13	0.058739	0.035326	10	0.051222	0.028643
ENSG00000137343	ATAT1	6[+]30626842-30646823	484	7.86226	4.35063	376	6.41176	3.54602	279	5.49918	3.13071	677	13.9665	8.31176	604	9.74249	5.85927	578	10.3457	5.78514
ENSG00000167654	ATCAY	19[+]3879864-3928079	6	0.032822	0.018162	24	0.156654	0.086638	6	0.04303	0.024497	0	0	0	0	0	0	2	0.014086	0.007877
ENSG00000107669	ATE1	10[-]121740421-121928801	6	0.038009	0.021033	73	0.471774	0.260915	84	0.590532	0.336193	25	0.158139	0.094112	41	0.25935	0.155977	40	0.274181	0.153317
ENSG00000123268	ATF1	12[+]50763710-50821122	95	2.76944	1.53249	67	1.93475	1.07001	98	2.7433	1.56177	77	1.20682	0.718206	81	2.46721	1.48382	219	7.71135	4.31204
ENSG00000115966	ATF2	2[-]175072250-175168382	42	0.318787	0.176402	38	0.403294	0.223042	58	0.569698	0.324332	42	0.342047	0.20356	41	0.315011	0.189452	43	0.609644	0.340901
ENSG00000162772	ATF3	1[+]212565334-212620777	1287	21.6103	11.9582	345	6.86647	3.7975	492	9.28056	5.28347	394	10.9834	6.53648	213	3.74155	2.25022	788	14.0267	7.84345
ENSG00000128272	ATF4	22[+]39519695-39522685	19563	436.898	241.76	14955	267.374	147.871	14445	363.884	207.161	13225	262.577	156.266	8067	183.837	110.562	14556	289.197	161.713
ENSG00000169136	ATF5	19[+]49928702-49933935	3880	79.7398	44.1245	3058	59.2961	32.7937	2773	60.9392	34.693	2773	51.8926	30.8824	4107	71.6198	43.0732	3020	60.8259	34.0127
ENSG00000118217	ATF6	1[+]161766294-161964070	107	0.458024	0.25345	280	1.25124	0.691999	257	1.24589	0.709293	128	0.587232	0.349475	155	0.673571	0.405095	332	1.58156	0.884379
ENSG00000213676	ATF6B	6[-]32115264-32128253	3823	49.5862	27.4388	3342	44.7977	24.7754	2625	38.925	22.1602	4687	66.4614	39.5526	4976	66.6672	40.0946	5262	77.2854	43.2165
ENSG00000170653	ATF7	12[-]53507856-53626410	401	5.27121	2.91686	329	2.99884	1.65851	354	3.84761	2.19047	284	4.08912	2.43353	309	2.97051	1.78651	276	5.7173	3.19701
ENSG00000171681	ATF7IP	12[+]14365632-14502935	111	0.402252	0.222589	157	0.654364	0.361896	233	0.955842	0.544166	154	1.2149	0.723015	161	0.588655	0.354026	100	0.495041	0.276818
ENSG00000166669	ATF7IP2	16[+]10386055-10483638	30	1.46991	0.813382	11	0.555886	0.307433	18	1.05443	0.600293	21	1.0729	0.638508	14	0.732897	0.440775	10	0.272494	0.152373
ENSG00000152348	ATG10	5[+]81972025-82256139	255	4.51093	2.49615	248	5.08148	2.81031	216	4.423	2.51804	154	3.34455	1.99042	131	2.4685	1.48459	210	4.27317	2.38948
ENSG00000123395	ATG101	12[+]52069971-52077494	12463	290.363	160.674	14121	339.124	187.553	11569	311.146	177.137	9332	234.085	139.309	15065	354.658	213.297	10226	263.193	147.173
ENSG00000145782	ATG12	5[-]115828200-115841858	637	7.78577	4.3083	564	5.79723	3.20616	421	4.33418	2.46747	230	2.65862	1.5822	198	1.6619	0.999492	464	4.54467	2.54129
ENSG00000175224	ATG13	11[+]46617527-46674818	3307	35.6177	19.7093	2969	27.0646	14.9681	2246	22.8067	12.984	2151	20.4737	12.1844	2080	18.1471	10.9139	2746	26.4731	14.8033
ENSG00000126775	ATG14	14[-]55366392-55411858	68	0.457963	0.253417	71	0.498452	0.275669	93	0.710435	0.404455	55	0.393727	0.234315	31	0.212714	0.127929	95	0.715019	0.399825
ENSG00000085978	ATG16L1	2[+]233210051-233295674	1844	18.7583	10.38	1245	13.023	7.20238	1144	13.0637	7.43723	1197	12.9736	7.72086	716	7.24942	4.35991	1620	19.0617	10.6589
ENSG00000168010	ATG16L2	11[+]72814308-72843674	310	4.85418	2.68609	299	4.78647	2.64715	264	4.92857	2.80586	136	1.97963	1.17812	185	2.84145	1.70889	241	3.70685	2.0728
ENSG00000110046	ATG2A	11[-]64894546-64917248	4287	24.0011	13.2811	4157	23.9121	13.2246	3348	21.0335	11.9745	3753	21.4136	12.7437	4823	26.4603	15.9136	4578	28.118	15.723
ENSG00000066739	ATG2B	14[-]96279202-96363870	16	0.036764	0.020344	47	0.112842	0.062407	69	0.183838	0.10466	29	0.071317	0.042442	76	0.179814	0.108143	30	0.07737	0.043264
ENSG00000144848	ATG3	3[-]112532509-112562046	210	4.0204	2.22471	219	4.71146	2.60567	265	5.97425	3.40117	183	3.97963	2.36837	225	4.37368	2.63039	290	6.60145	3.6914
ENSG00000101844	ATG4A	X[+]108091668-108154671	7	0.09006	0.049835	42	0.564031	0.311937	40	0.628462	0.357787	8	0.109276	0.065033	20	0.260256	0.156522	42	0.612436	0.342462
ENSG00000168397	ATG4B	2[+]241637213-241673857	5841	97.9904	54.2235	5912	103.49	57.2353	4864	89.8832	51.171	3805	74.5415	44.3613	4014	71.1037	42.7628	3534	67.1219	37.5333
ENSG00000125703	ATG4C	1[+]62784135-62865513	30	0.328363	0.181701	42	0.558389	0.308817	22	0.60719	0.345676	12	0.186165	0.110791	14	0.153287	0.092189	20	0.240729	0.134611
ENSG00000130734	ATG4D	19[+]10543895-10553418	2876	58.6774	32.4695	2983	58.8384	32.5406	2639	61.8413	35.2066	1977	43.6496	25.9768	2442	51.3645	30.8914	2206	47.3556	26.4803
ENSG00000057663	ATG5	6[-]106045423-106325791	249	2.61284	1.44583	247	2.67107	1.47724	216	2.49556	1.42073	88	0.932137	0.554736	46	0.456386	0.274477	219	2.53198	1.41583
ENSG00000197548	ATG7	3[+]11272309-11557665	1495	13.1926	7.30023	1150	13.892	7.68295	1113	10.559	6.01128	923	15.5702	9.26617	466	5.1039	3.06956	1221	19.6196	10.9709
ENSG00000198925	ATG9A	2[-]219209772-219229717	6584	61.9571	34.2843	8463	93.861	51.9098	6334	62.9743	35.8516	7443	81.9428	48.766	9133	95.1057	57.198	10142	116.936	65.3882
ENSG00000181652	ATG9B	7[-]151012214-151024499	0	0	0	0	0	0	2	0.015906	0.009055	0	0	0	0	0	0	4	0.040802	0.022816
ENSG00000138363	ATIC	2[+]215311817-215349763	2682	39.5226	21.8701	2424	37.2276	20.5887	1888	31.4695	17.9158	3065	48.2162	28.6945	2084	30.9088	18.589	2510	40.6207	22.7143
ENSG00000198513	ATL1	14[+]50533026-50633068	10	0.113117	0.062594	36	0.419704	0.232117	12	0.164561	0.093686	0	0	0	2	0.064627	0.038868	13	0.158178	0.08845
ENSG00000119787	ATL2	2[-]38294880-38377285	30	0.328366	0.181703	94	1.09479	0.605473	103	1.43495	0.816927	27	0.323674	0.192625	36	0.408348	0.245586	42	0.514374	0.287628
ENSG00000184743	ATL3	11[-]63624087-63671921	3106	27.724	15.3413	2369	12.9199	7.14536	2263	12.9569	7.37645	1707	11.0399	6.57006	740	3.66298	2.20297	1887	30.9427	17.3026
ENSG00000149311	ATM	11[+]108222484-108369102	82	0.542846	0.300387	112	0.698167	0.386121	143	0.458186	0.260848	69	0.469753	0.279561	79	0.379365	0.228155	117	0.726796	0.40641
ENSG00000166454	ATMIN	16[+]81035847-81047358	183	1.20202	0.665143	217	1.50798	0.83399	273	2.02519	1.15295	223	1.53703	0.914718	226	1.41847	0.853088	172	1.1535	0.645015
ENSG00000111676	ATN1	12[+]6924463-6942321	8529	64.1684	35.508	8657	67.6024	37.3875	7634	64.8438	36.9159	17942	144.023	85.7116	21436	163.028	98.0476	16464	137.351	76.8042
ENSG00000172238	ATOH1	4[+]93828753-93830964	0	0	0	0	0	0	2	0.032875	0.018716	10	0.155141	0.092328	18	0.26394	0.158737	10	0.161215	0.090148
ENSG00000179774	ATOH7	10[-]68230624-68232103	2	0.043524	0.024084	0	0	0	0	0	0	0	0	0	4	0.068631	0.041276	2	0.045359	0.025364
ENSG00000168874	ATOH8	2[+]85753894-85788066	2308	30.5173	16.887	2314	31.7615	17.5657	2052	30.6339	17.44	1456	20.54	12.2238	1635	21.8481	13.1398	1600	23.4528	13.1144
ENSG00000177556	ATOX1	5[-]151742316-151772532	4576	303.474	167.929	4248	292.4	161.712	4281	320.756	182.608	4923	348.805	207.581	4713	315.912	189.994	4460	327.86	183.333
ENSG00000206190	ATP10A	15[-]25677273-25865172	6135	32.9991	18.2603	5119	28.2069	15.5998	4658	28.3871	16.1609	932	5.40527	3.2168	893	5.90226	3.54971	1174	7.23323	4.04469
ENSG00000118322	ATP10B	5[-]160563120-160852212	0	0	0	0	0	0	0	0	0	0	0	0	0	0	0	0	0	0
ENSG00000145246	ATP10D	4[+]47485288-47593486	72	0.348292	0.19273	160	0.804152	0.444736	135	0.736308	0.419184	67	0.345024	0.205331	39	0.189938	0.114231	54	0.290066	0.162199
ENSG00000068650	ATP11A	13[+]112690329-112887168	248	0.983664	0.544316	228	1.64873	0.91183	308	1.27482	0.725761	355	1.4169	0.843225	229	2.33674	1.40535	119	0.760241	0.425112
ENSG00000058063	ATP11B	3[+]182793500-182921635	24	0.104032	0.057567	129	0.739716	0.4091	108	0.601603	0.342496	38	0.176326	0.104936	44	0.196313	0.118065	77	0.488538	0.273181
ENSG00000101974	ATP11C	X[-]139726346-139933070	54	0.247807	0.137125	103	0.497975	0.275405	93	0.484438	0.275793	46	0.229119	0.136354	25	0.125117	0.075247	79	0.456753	0.255407
ENSG00000075673	ATP12A	13[+]24680411-24712493	0	0	0	0	0	0	0	0	0	0	0	0	0	0	0	0	0	0
ENSG00000105726	ATP13A1	19[-]19645200-19663693	8082	68.0991	37.6831	7965	69.4157	38.3903	6722	63.72	36.2761	8583	77.2706	45.9855	13680	116.126	69.8401	12975	121.23	67.7892
ENSG00000159363	ATP13A2	1[-]16985958-17011928	5187	70.2536	38.8753	5991	85.1285	47.0803	4734	69.6	39.6236	3627	51.0802	30.3989	5111	71.8054	43.1848	4503	70.4799	39.411
ENSG00000133657	ATP13A3	3[-]194402672-194498364	79	0.445584	0.246566	206	1.46125	0.808143	243	1.67671	0.954561	78	0.345544	0.205641	210	1.042	0.626674	158	0.732945	0.409849
ENSG00000127249	ATP13A4	3[-]193402077-193555122	0	0	0	0	0	0	0	0	0	0	0	0	0	0	0	0	0	0
ENSG00000187527	ATP13A5	3[-]193274790-193378843	0	0	0	0	0	0	0	0	0	0	0	0	0	0	0	0	0	0
ENSG00000163399	ATP1A1	1[+]116372668-116410261	7688	67.5994	37.4066	5168	47.3132	26.1666	4931	49.3748	28.1094	7064	66.8455	39.7812	5202	46.6095	28.0316	12108	116.973	65.4093
ENSG00000018625	ATP1A2	1[+]160115773-160143591	11	0.065037	0.035989	2	0.012333	0.00682	4	0.026829	0.015274	2	0.012678	0.007545	20	0.115226	0.069298	10	0.064904	0.036293
ENSG00000105409	ATP1A3	19[-]41966582-41997497	49	0.41542	0.229875	38	0.339816	0.187935	34	0.335447	0.190972	2	0.018	0.010712	10	0.079471	0.047795	16	0.149642	0.083677
ENSG00000132681	ATP1A4	1[+]160151570-160186977	0	0	0	0	0	0	0	0	0	0	0	0	0	0	0	0	0	0
ENSG00000143153	ATP1B1	1[+]169105697-169132722	108	1.62397	0.898633	135	2.26654	1.25351	139	2.51946	1.43434	92	1.64197	0.977174	126	2.08781	1.25564	73	1.27204	0.711302
ENSG00000129244	ATP1B2	17[+]7646627-7657768	14	0.142873	0.07906	14	0.143993	0.079635	3	0.033673	0.01917	46	0.501588	0.298506	19	0.663342	0.398943	37	0.418956	0.234272
ENSG00000069849	ATP1B3	3[+]141876124-141926514	1708	30.8802	17.0877	1649	30.6917	16.974	1495	30.3632	17.2859	1519	29.1947	17.3744	837	15.4529	9.29359	1917	38.2706	21.4002
ENSG00000101892	ATP1B4	X[+]120362085-120383249	0	0	0	0	0	0	0	0	0	0	0	0	0	0	0	0	0	0
ENSG00000166896	ATP23	12[+]57941577-57957269	367	9.74377	5.39177	404	10.8971	6.02664	375	11.2499	6.40462	292	8.27758	4.92617	176	4.61927	2.77809	257	7.54678	4.22001
ENSG00000196296	ATP2A1	16[+]28878405-28904509	176	3.51214	1.94347	173	5.46042	3.01989	153	2.70803	1.54169	187	5.46393	3.25171	128	2.7839	1.67428	145	2.88825	1.61506
ENSG00000174437	ATP2A2	12[+]110280756-110351090	1945	15.7348	8.70696	1915	16.3039	9.01684	2360	20.6502	11.7563	2538	21.2779	12.663	2790	22.0645	13.2699	1703	15.5253	8.68145
ENSG00000074370	ATP2A3	17[-]3923870-3964464	18	0.120039	0.066424	2	0.013807	0.007636	14	0.103269	0.058792	0	0	0	0	0	0	0	0	0
ENSG00000070961	ATP2B1	12[-]89588049-89709300	64	0.348461	0.192823	166	0.877011	0.485031	125	0.682552	0.38858	74	0.359511	0.213953	60	0.275709	0.165815	49	0.241811	0.135216
ENSG00000157087	ATP2B2	3[-]10324023-10708031	4	0.014156	0.007833	0	0	0	0	0	0	0	0	0	3	0.007178	0.004317	0	0	0
ENSG00000067842	ATP2B3	X[+]153517676-153582939	4	0.019109	0.010574	0	0	0	6	0.032359	0.018422	0	0	0	0	0	0	0	0	0
ENSG00000058668	ATP2B4	1[+]203626561-203744081	848	3.14181	1.73854	1210	4.63382	2.56273	1337	5.8132	3.30949	928	3.68989	2.19593	770	2.94205	1.7694	239	1.11058	0.621013
ENSG00000017260	ATP2C1	3[+]130850595-131016712	112	1.03401	0.572178	199	1.91466	1.0589	307	3.31481	1.88714	110	0.803122	0.477956	112	1.08517	0.652638	162	1.95684	1.09423
ENSG00000064270	ATP2C2	16[+]84368527-84464187	20	0.185497	0.102646	3	0.021296	0.011777	7	0.068544	0.039022	8	0.076757	0.04568	2	0.014743	0.008867	12	0.122261	0.068366
ENSG00000105675	ATP4A	19[-]35550043-35563658	0	0	0	0	0	0	3	0.023374	0.013307	0	0	0	4	0.034349	0.020658	0	0	0
ENSG00000186009	ATP4B	13[-]113648804-113658186	0	0	0	0	0	0	0	0	0	0	0	0	0	0	0	0	0	0
ENSG00000152234	ATP5A1	18[-]46080248-46104334	4788	100.039	55.357	4078	98.9946	54.749	3837	97.1477	55.3067	2580	68.6757	40.8704	2653	54.3085	32.6619	3828	102.059	57.0692
ENSG00000110955	ATP5B	12[-]56638179-56646068	91919	1646.38	911.032	75341	1395.17	771.596	70735	1432.79	815.695	47687	937.388	557.86	30150	553.497	332.881	51575	1034.44	578.44
ENSG00000165629	ATP5C1	10[+]7788129-7807815	7604	227.208	125.727	5812	180.099	99.604	4872	164.437	93.6147	3104	98.3901	58.5541	1253	37.7622	22.7108	6979	230.556	128.922
ENSG00000099624	ATP5D	19[+]1241746-1244826	12939	449.093	248.508	11770	464.399	256.836	14664	582.286	331.498	8312	343.989	204.716	8165	326.691	196.477	7651	343.652	192.164
ENSG00000124172	ATP5E	20[-]59025467-59032382	8930	78.7415	43.5721	6007	55.07	30.4565	6897	69.0273	39.2976	3402	32.9717	19.6222	1731	15.4161	9.27148	4466	45.2378	25.2961
ENSG00000180389	ATP5EP2	13[+]27945206-27945590	1	0.03402	0.018825	0	0	0	4	0.360138	0.205029	0	0	0	0	0	0	0	0	0
ENSG00000116459	ATP5F1	1[+]111448936-111462773	1741	17.9456	9.93033	1554	16.8248	9.30493	1363	15.7271	8.95354	995	10.8562	6.46078	502	5.1846	3.11809	2966	34.0465	19.0381
ENSG00000159199	ATP5G1	17[+]48892765-48895871	6048	329.848	182.524	5990	340.791	188.474	6080	375	213.489	4005	237.478	141.329	4148	232.903	140.071	3456	210.527	117.723
ENSG00000135390	ATP5G2	12[-]53665166-53677408	11188	386.157	213.682	12139	425.687	235.426	11512	456.548	259.915	14398	542.286	322.726	15960	555.576	334.132	14448	553.365	309.431
ENSG00000154518	ATP5G3	2[-]175176258-175184607	21595	142.043	78.6001	17834	122.609	67.8087	19419	143.174	81.5099	10936	78.7467	46.8639	7518	53.6611	32.2726	11881	88.4606	49.4655
ENSG00000167863	ATP5H	17[-]75038863-75046985	6614	356.952	197.522	5564	311.758	172.418	4929	300.422	171.032	3510	202.161	120.31	1644	89.6599	53.9228	5252	314.377	175.794
ENSG00000169020	ATP5I	4[-]672436-674338	4482	399.816	221.241	3258	301.665	166.836	4451	448.303	255.221	2247	213.814	127.245	1605	144.675	87.0094	2629	260.017	145.396
ENSG00000154723	ATP5J	21[-]25716503-25735673	4406	211.076	116.8	3753	190.612	105.418	3169	175.081	99.6746	7155	372.544	221.709	4525	220.538	132.635	6299	339.684	189.945
ENSG00000241468	ATP5J2	7[-]99448956-99466331	4621	373.353	206.597	3530	282.253	156.1	4158	384.927	219.141	6987	568.285	338.199	5958	458.615	275.818	6249	521.436	291.577
ENSG00000248919	ATP5J2-PTCD1	7[-]99419749-99466164	51	1.04713	0.579437	56	1.27261	0.703815	78	1.89528	1.07899	101	1.93398	1.15095	103	1.94732	1.17115	55	1.01702	0.568699
ENSG00000167283	ATP5L	11[+]118401154-118431496	20905	428.081	236.881	16562	351.713	194.515	18378	424.526	241.685	20042	437.536	260.387	14789	305.882	183.962	17459	396.067	221.473
ENSG00000249222	ATP5L2	22[-]42639803-42640601	2	0.048103	0.026618	2	0.046067	0.025477	1	0.008495	0.004836	3	0.09691	0.057673	0	0	0	1	0.00427	0.002388
ENSG00000241837	ATP5O	21[-]33903453-33915980	2000	71.7112	39.6818	1524	58.6138	32.4164	1582	63.673	36.2494	831	31.5838	18.7962	489	17.6181	10.5958	1955	75.9737	42.483
ENSG00000125375	ATP5S	14[+]50312329-50335558	221	1.99548	1.10421	198	1.83484	1.01476	183	2.08811	1.18877	103	1.01527	0.604209	77	1.07151	0.644423	101	0.641396	0.358657
ENSG00000105341	ATP5SL	19[-]41431318-41440717	2758	74.2878	41.1076	2245	62.1611	34.3782	2467	76.5125	43.559	1244	31.3917	18.6819	2216	59.3576	35.6985	2667	75.0461	41.9643
ENSG00000071553	ATP6AP1	X[+]154428632-154436516	5876	76.7493	42.4697	5524	77.7936	43.0238	4350	62.7157	35.7044	4513	49.0274	29.1773	5232	75.1867	45.2184	5220	81.4972	45.5717
ENSG00000205464	ATP6AP1L	5[+]82279462-82318803	0	0	0	3	0.039887	0.022059	2	0.028859	0.01643	2	0.027457	0.01634	0	0	0	8	0.110516	0.061798
ENSG00000182220	ATP6AP2	X[+]40579372-40606848	308	4.57707	2.53275	436	7.00878	3.87621	280	6.08499	3.46422	168	2.89165	1.72089	146	2.68596	1.61538	154	3.67189	2.05325
ENSG00000033627	ATP6V0A1	17[+]42458844-42522611	628	5.66588	3.13525	494	4.27271	2.36302	376	3.87865	2.20813	380	3.487	2.07519	384	3.90959	2.35128	485	4.34049	2.42712
ENSG00000185344	ATP6V0A2	12[+]123712318-123761755	259	1.64738	0.911589	333	2.12059	1.17279	295	1.84244	1.04891	234	1.60968	0.957959	177	1.07763	0.648106	153	0.909862	0.508778
ENSG00000105929	ATP6V0A4	7[-]138706295-138798196	2	0.020547	0.01137	14	0.14814	0.081929	2	0.023196	0.013206	6	0.063209	0.037617	12	0.118973	0.071552	2	0.02259	0.012632
ENSG00000117410	ATP6V0B	1[+]43974487-43978295	14577	412.184	228.085	17781	526.41	291.131	13940	448.086	255.098	7525	226.687	134.906	10007	282.87	170.122	7191	216.696	121.172
ENSG00000185883	ATP6V0C	16[+]2513870-2520218	11542	318.597	176.298	13924	402.603	222.659	11469	361.886	206.024	19123	564.495	335.944	25373	709.677	426.81	29889	912.681	510.354
ENSG00000159720	ATP6V0D1	16[-]67438019-67481237	7698	207.47	114.805	8795	256.634	141.931	6474	196.417	111.821	6806	182.158	108.406	8372	221.593	133.27	6085	169.327	94.6843
ENSG00000147614	ATP6V0D2	8[+]85987323-86154228	0	0	0	0	0	0	0	0	0	0	0	0	0	0	0	0	0	0
ENSG00000113732	ATP6V0E1	5[+]172983757-173035445	4595	105.324	58.2819	3832	90.7651	50.1976	3192	82.2334	46.8159	2765	77.5203	46.1341	1863	45.2733	27.228	3966	102.556	57.3473
ENSG00000171130	ATP6V0E2	7[+]149872968-149880698	2379	34.351	19.0083	2282	33.5697	18.5657	1838	32.4983	18.5015	1998	43.4188	25.8395	5254	81.4572	48.9896	2191	93.3356	52.1915
ENSG00000114573	ATP6V1A	3[+]113747019-113812056	71	0.498889	0.276063	136	0.987365	0.546062	165	1.30369	0.742197	26	0.327497	0.194901	77	0.543401	0.326809	57	0.440125	0.246109
ENSG00000116039	ATP6V1B1	2[+]70935882-70965406	92	1.55586	0.860943	57	1.46407	0.809703	58	1.71839	0.978289	32	0.623124	0.370835	19	0.323595	0.194615	63	1.17055	0.654548
ENSG00000147416	ATP6V1B2	8[+]20197367-20226819	850	10.0465	5.55928	811	9.81844	5.43009	927	12.3331	7.02132	395	5.16551	3.07411	304	3.59443	2.16174	666	9.09167	5.08389
ENSG00000155097	ATP6V1C1	8[+]103021063-103073051	54	0.912804	0.505105	153	1.91223	1.05756	175	2.43854	1.38827	44	0.269825	0.160579	59	0.341685	0.205495	189	2.64392	1.47843
ENSG00000143882	ATP6V1C2	2[+]10721649-10785110	11	0.128865	0.071308	9	0.11404	0.06307	8	0.112063	0.063798	16	0.172403	0.102601	7	0.073607	0.044268	9	0.103936	0.058119
ENSG00000100554	ATP6V1D	14[-]67294371-67360265	144	2.51936	1.3941	196	3.56832	1.97346	222	4.38436	2.49604	91	1.76947	1.05305	110	2.22651	1.33905	397	8.95875	5.00956
ENSG00000131100	ATP6V1E1	22[-]17592136-17628818	554	13.6677	7.56308	718	19.6117	10.8463	749	19.5289	11.1179	584	17.198	10.2349	293	8.30558	4.9951	1098	29.2858	16.376
ENSG00000250565	ATP6V1E2	2[-]46511847-46542557	34	0.5879	0.325318	13	0.249905	0.13821	42	0.881878	0.502058	26	0.47898	0.285051	24	0.401402	0.241409	41	0.799624	0.447134
ENSG00000128524	ATP6V1F	7[+]128862826-128865844	15017	688.912	381.214	15718	748.327	413.862	15152	784.684	446.725	19392	949.101	564.831	20696	959.702	577.179	16627	845.639	472.865
ENSG00000136888	ATP6V1G1	9[+]114587746-114598373	790	23.6122	13.066	707	21.9379	12.1328	555	18.7308	10.6636	618	19.6923	11.7193	343	10.3447	6.22147	1321	43.7767	24.4791
ENSG00000213760	ATP6V1G2	6[-]31544462-31548427	62	1.95125	1.07974	37	1.17816	0.651584	41	1.55018	0.882523	35	0.754051	0.448753	24	0.620805	0.373361	58	1.91509	1.07088
ENSG00000254870	ATP6V1G2-DDX39B	6[-]31530219-31546608	0	0	0	0	0	0	0	0	0	0	0	0	0	0	0	0	0	0
ENSG00000151418	ATP6V1G3	1[-]198523222-198540945	0	0	0	0	0	0	0	0	0	0	0	0	0	0	0	0	0	0
ENSG00000047249	ATP6V1H	8[-]53715557-53843558	814	13.0743	7.23475	577	9.63951	5.33113	486	9.14587	5.20679	570	9.77493	5.81728	431	7.04927	4.23953	684	12.1691	6.80474
ENSG00000165240	ATP7A	X[+]77910656-78050395	35	0.133063	0.073631	107	0.420008	0.232285	71	0.301351	0.17156	20	0.077505	0.046125	48	0.183983	0.11065	20	0.084005	0.046974
ENSG00000123191	ATP7B	13[-]51932673-52011494	12	0.056154	0.031073	19	0.092888	0.051372	18	0.096076	0.054697	19	0.094537	0.056261	30	0.144224	0.086738	16	0.085604	0.047868
ENSG00000124406	ATP8A1	4[-]42408373-42657105	0	0	0	2	0.008084	0.004471	8	0.035173	0.020024	2	0.00831	0.004946	0	0	0	0	0	0
ENSG00000132932	ATP8A2	13[+]25372071-26025851	0	0	0	0	0	0	0	0	0	4	0.014307	0.008515	0	0	0	0	0	0
ENSG00000081923	ATP8B1	18[-]57646426-57803101	24	0.129133	0.071457	132	0.991633	0.548422	145	1.10149	0.627086	73	0.923045	0.549325	129	0.909312	0.546874	41	0.29942	0.16743
ENSG00000143515	ATP8B2	1[+]154325553-154351307	3917	23.8334	13.1883	3181	19.5533	10.814	2748	17.9812	10.2368	2982	19.0792	11.3545	2264	13.9232	8.37362	3300	21.2672	11.8922
ENSG00000130270	ATP8B3	19[-]1782075-1812276	203	1.56012	0.863302	253	2.53054	1.39951	164	1.3268	0.755353	43	0.476638	0.283658	41	0.439104	0.264084	38	0.255948	0.143121
ENSG00000104043	ATP8B4	15[-]49858239-50182817	10	0.053058	0.02936	4	0.207885	0.114971	12	0.075239	0.042834	12	0.071067	0.042294	2	0.010471	0.006297	0	0	0
ENSG00000054793	ATP9A	20[-]51596514-51768634	326	1.29394	0.716012	331	1.39805	0.773191	353	1.58673	0.903333	136	0.577449	0.343653	122	0.490801	0.295175	134	0.590307	0.330088
ENSG00000166377	ATP9B	18[+]79069285-79378283	106	0.83126	0.459983	97	1.27479	0.705022	100	1.46077	0.831623	86	0.677803	0.403376	80	0.599806	0.360732	74	0.74225	0.415052
ENSG00000123472	ATPAF1	1[-]46632737-46668454	379	5.0601	2.80004	416	6.21176	3.43541	302	4.47762	2.54913	363	6.6921	3.98262	287	4.89064	2.9413	543	13.7979	7.71554
ENSG00000171953	ATPAF2	17[-]17977409-18039209	1786	37.076	20.5162	1720	37.2543	20.6035	1333	31.2403	17.7853	1760	39.0251	23.2247	1857	38.8738	23.3793	1536	35.3662	19.7761
ENSG00000130770	ATPIF1	1[+]28236109-28246906	4678	282.076	156.088	3852	242.788	134.274	4087	282.715	160.951	4534	271.415	161.525	3285	176.628	106.227	4951	313.863	175.506
ENSG00000175054	ATR	3[-]142449235-142578826	27	0.175504	0.097116	80	0.346339	0.191543	60	0.261854	0.149075	12	0.049988	0.029749	47	0.211861	0.127416	64	0.280311	0.156744
ENSG00000138085	ATRAID	2[+]27212027-27217178	9067	245.165	135.664	7884	220.331	121.854	7751	235.83	134.259	8367	240.857	143.34	6763	182.789	109.932	8788	261.726	146.352
ENSG00000164053	ATRIP	3[+]48446710-48465716	233	3.07215	1.69999	269	3.53938	1.95746	149	2.13153	1.21349	20	0.27447	0.163343	30	0.368825	0.221817	306	4.34858	2.43164
ENSG00000088812	ATRN	20[+]3471040-3651122	310	1.82122	1.00778	429	2.6001	1.43799	453	3.02871	1.72426	330	2.21886	1.32049	267	1.47701	0.888294	253	1.62983	0.91137
ENSG00000107518	ATRNL1	10[+]115093365-115948992	0	0	0	0	0	0	8	0.15	0.085396	0	0	0	0	0	0	0	0	0
ENSG00000085224	ATRX	X[-]77504878-77786269	52	0.194619	0.107694	107	0.423929	0.234454	101	0.406718	0.231546	48	0.244695	0.145624	39	0.114474	0.068846	91	0.319268	0.178528
ENSG00000124788	ATXN1	6[-]16299112-16761490	52	0.156229	0.08645	100	0.314979	0.174199	86	0.292792	0.166688	50	0.160546	0.095545	22	0.067208	0.04042	51	0.171042	0.095643
ENSG00000130638	ATXN10	22[+]45671798-45845307	540	5.7169	3.16348	594	6.33352	3.50276	657	8.08068	4.60037	353	3.84157	2.2862	380	4.01141	2.41252	625	7.2749	4.06798
ENSG00000224470	ATXN1L	16[+]71845991-71857333	347	1.41648	0.783817	331	1.40145	0.775073	281	1.29411	0.736741	207	0.901132	0.536284	201	0.826598	0.497128	275	1.24181	0.694394
ENSG00000204842	ATXN2	12[-]111452214-111599676	412	3.74759	2.07375	368	5.61509	3.10542	425	5.3001	3.01737	1085	9.92685	5.90768	1052	9.50236	5.71486	820	8.79461	4.91778
ENSG00000168488	ATXN2L	16[+]28823048-28837237	6173	72.6883	40.2225	5756	67.5665	37.3676	5002	66.6034	37.9176	10321	128.383	76.4033	9522	105.148	63.2378	9363	113.822	63.6468
ENSG00000066427	ATXN3	14[-]92038652-92106621	98	0.161459	0.089344	64	0.078648	0.043496	86	0.298336	0.169844	110	0.139859	0.083233	29	0.435598	0.261975	123	0.278295	0.155617
ENSG00000123594	ATXN3L	X[-]13318236-13320399	0	0	0	0	0	0	0	0	0	0	0	0	0	0	0	0	0	0
ENSG00000163635	ATXN7	3[+]63864557-64003462	50	0.431597	0.238827	87	0.848157	0.469073	162	0.892886	0.508325	113	0.886938	0.527836	84	0.737105	0.443306	63	0.490857	0.274478
ENSG00000146776	ATXN7L1	7[-]105605067-105876604	69	1.34798	0.745912	82	1.3886	0.767963	106	1.68114	0.957083	85	0.668665	0.397937	65	0.612549	0.368396	88	1.46455	0.818947
ENSG00000162650	ATXN7L2	1[+]109483479-109492734	555	6.48558	3.58884	418	5.21415	2.88368	341	4.25145	2.42037	678	8.79219	5.23243	626	7.82025	4.70321	582	7.86449	4.39767
ENSG00000087152	ATXN7L3	17[-]44191805-44199852	6586	77.0537	42.6381	6428	75.4116	41.7064	4902	60.1913	34.2672	3521	45.8127	27.2641	3328	41.2392	24.8018	4344	58.4487	32.6834
ENSG00000253719	ATXN7L3B	12[+]74537827-74545430	769	3.25587	1.80166	649	2.853	1.57785	666	3.18133	1.81115	540	2.43826	1.45106	436	1.86584	1.12214	588	2.76065	1.5437
ENSG00000148090	AUH	9[-]91213815-91361913	52	1.06555	0.58963	46	0.97435	0.538864	46	1.04239	0.59344	41	0.862163	0.513092	45	0.932574	0.560864	40	0.900872	0.50375
ENSG00000127423	AUNIP	1[-]25831913-25859458	109	1.703	0.942364	70	1.11596	0.617182	77	1.3871	0.789682	103	1.73696	1.0337	27	0.410999	0.247181	148	2.52328	1.41097
ENSG00000115307	AUP1	2[-]74526645-74529939	19853	388.726	215.104	21587	440.308	243.512	17805	386.515	220.045	15578	325.495	193.709	19379	382.859	230.257	16813	358.515	200.475
ENSG00000087586	AURKA	20[-]56369389-56392337	1002	17.0707	9.44616	1199	22.2896	12.3273	1027	19.6249	11.1725	685	12.2766	7.30609	469	8.05922	4.84693	395	7.34402	4.10664
ENSG00000175756	AURKAIP1	1[-]1373730-1375495	24895	831.307	460.009	28131	970.435	536.699	25686	967.157	550.608	16558	588.318	350.121	25000	848.03	510.018	18531	682.992	381.916
ENSG00000178999	AURKB	17[-]8204733-8210598	3450	106.369	58.8599	3129	96.7245	53.4935	2780	93.877	53.4447	2399	75.1664	44.7332	2315	67.8756	40.8214	2669	87.9602	49.1857
ENSG00000105146	AURKC	19[+]57230802-57235548	71	2.03381	1.12542	45	1.4143	0.782181	65	2.08982	1.18974	48	1.45943	0.86854	33	0.931821	0.560411	36	1.06187	0.593778
ENSG00000158321	AUTS2	7[+]69598919-70793068	114	0.84428	0.467187	204	2.15939	1.19425	90	1.5563	0.88601	183	2.00467	1.19303	251	2.47721	1.48983	83	1.98663	1.11089
ENSG00000169857	AVEN	15[-]33866227-34039176	1916	38.5864	21.352	1400	29.2532	16.1785	1248	28.3635	16.1475	1096	23.5372	14.0075	749	15.2351	9.16264	1022	22.802	12.7505
ENSG00000135407	AVIL	12[-]57797740-57818704	2	0.018633	0.010311	12	0.135673	0.075034	23	0.279712	0.159242	5	0.05727	0.034083	0	0	0	11	0.137178	0.076707
ENSG00000105778	AVL9	7[+]32495489-32588721	110	0.505397	0.279664	159	0.76159	0.421197	173	0.899299	0.511976	99	0.483912	0.287987	119	0.554441	0.333449	183	0.93456	0.522588
ENSG00000101200	AVP	20[-]3082556-3084724	0	0	0	0	0	0	2	0.11748	0.066882	0	0	0	0	0	0	0	0	0
ENSG00000119986	AVPI1	10[-]97677424-97687323	4589	101.651	56.2493	4514	103.758	57.3836	3631	90.7961	51.6907	2407	56.8826	33.8521	2569	57.5155	34.5906	3118	76.5625	42.8123
ENSG00000166148	AVPR1A	12[-]63142759-63150942	0	0	0	0	0	0	0	0	0	0	0	0	0	0	0	0	0	0
ENSG00000198049	AVPR1B	1[-]206109692-206117355	0	0	0	0	0	0	0	0	0	0	0	0	0	0	0	0	0	0
ENSG00000126895	AVPR2	X[+]153902531-153907166	0	0	0	11	0.203865	0.112747	0	0	0	0	0	0	0	0	0	4	0.080747	0.045152
ENSG00000204195	AWAT1	X[+]70234655-70240627	0	0	0	0	0	0	0	0	0	0	0	0	0	0	0	0	0	0
ENSG00000147160	AWAT2	X[-]70040542-70049938	0	0	0	0	0	0	0	0	0	0	0	0	0	0	0	0	0	0
ENSG00000162779	AXDND1	1[+]179365720-179554735	0	0	0	0	0	0	0	0	0	4	0.037741	0.02246	0	0	0	0	0	0
ENSG00000103126	AXIN1	16[-]287440-352659	3743	34.5163	19.0998	3042	29.1467	16.1196	2643	27.7739	15.8118	2392	23.8945	14.2201	2373	21.648	13.0194	2794	28.7517	16.0774
ENSG00000168646	AXIN2	17[-]65528563-65561647	48	0.36067	0.199579	20	0.257706	0.142524	19	0.158508	0.090239	21	0.210774	0.125437	18	0.250208	0.150479	40	0.509999	0.285182
ENSG00000167601	AXL	19[+]41219203-41261766	21256	156.337	86.5101	18717	180.171	99.6434	17937	186.57	106.215	18295	147.874	88.003	18615	143.235	86.1434	21174	227.743	127.35
ENSG00000160862	AZGP1	7[-]99966730-99976157	2	0.031779	0.017585	2	0.051151	0.028289	0	0	0	16	0.323054	0.192257	20	0.484394	0.291321	14	0.333859	0.186688
ENSG00000163512	AZI2	3[-]28315003-28349127	119	2.21864	1.2277	185	1.85818	1.02767	178	2.18156	1.24198	55	1.43339	0.853043	62	0.737713	0.443672	128	2.27238	1.27067
ENSG00000155096	AZIN1	8[-]102826357-102872412	516	3.53352	1.9553	587	5.17172	2.86022	636	5.0516	2.8759	355	2.64598	1.57468	353	2.79184	1.67905	566	5.68653	3.1798
ENSG00000142920	AZIN2	1[+]33081113-33120529	744	12.2276	6.76619	813	13.1901	7.2948	819	14.798	8.42459	485	9.02852	5.37308	833	13.569	8.1606	569	10.6629	5.96251
ENSG00000172232	AZU1	19[+]825097-832018	0	0	0	2	0.032523	0.017987	0	0	0	2	0.031962	0.019021	4	0.076021	0.04572	7	0.162379	0.090799
ENSG00000166710	B2M	15[+]44711477-44718877	11727	264.807	146.533	24848	537.859	297.463	20461	498.87	284.009	9675	226.085	134.548	3633	77.1764	46.415	11828	272.23	152.226
ENSG00000169255	B3GALNT1	3[-]161083883-161105384	6	0.053412	0.029556	10	0.091217	0.050447	8	0.080319	0.045726	12	0.107936	0.064235	4	0.036113	0.021719	4	0.033074	0.018494
ENSG00000162885	B3GALNT2	1[-]235449923-235504481	47	0.752203	0.416236	76	1.24302	0.687454	78	1.43749	0.818371	31	0.516268	0.307243	24	0.333723	0.200706	83	1.5096	0.844141
ENSG00000172318	B3GALT1	2[+]167868948-167874041	2	0.009948	0.005505	4	0.02008	0.011105	2	0.014276	0.008127	0	0	0	3	0.017384	0.010455	0	0	0
ENSG00000162630	B3GALT2	1[-]193179045-193186654	0	0	0	0	0	0	0	0	0	0	0	0	0	0	0	0	0	0
ENSG00000235863	B3GALT4	6[+]33277132-33278825	2	0.038026	0.021042	18	0.353876	0.195711	18	0.367608	0.209281	20	0.385958	0.229692	27	0.517998	0.311531	14	0.287802	0.160934
ENSG00000183778	B3GALT5	21[+]39556442-39673137	2	0.004891	0.002707	4	0.009086	0.005025	0	0	0	20	0.049853	0.029669	4	0.008388	0.005045	24	0.064042	0.035811
ENSG00000176022	B3GALT6	1[+]1232265-1235041	4924	57.125	31.6105	4363	52.5335	29.0537	3977	52.0881	29.6541	3348	41.4347	24.6587	3390	39.7461	23.9039	4005	51.5107	28.8038
ENSG00000109956	B3GAT1	11[-]134378506-134411918	0	0	0	0	0	0	0	0	0	0	0	0	0	0	0	0	0	0
ENSG00000112309	B3GAT2	6[-]70856679-70957038	13	0.059867	0.033128	27	0.136781	0.075647	15	0.079101	0.045033	16	0.082995	0.049392	7	0.031828	0.019142	11	0.057359	0.032074
ENSG00000149541	B3GAT3	11[-]62615296-62622175	6583	128.719	71.2274	6850	139.951	77.3996	5959	129.515	73.7337	9633	202.318	120.404	9824	206.546	124.22	9003	196.441	109.846
ENSG00000187676	B3GLCT	13[+]31199936-31332276	53	0.397108	0.219742	79	0.61653	0.340972	69	0.588736	0.335171	22	0.172326	0.102555	37	0.278856	0.167708	64	0.533582	0.298369
ENSG00000170340	B3GNT2	2[+]62196113-62224731	56	0.645243	0.357049	125	1.51301	0.836769	140	1.84174	1.04851	34	0.415555	0.247306	36	0.416796	0.250667	50	0.634814	0.354976
ENSG00000179913	B3GNT3	19[+]17794828-17813082	0	0	0	0	0	0	0	0	0	0	0	0	0	0	0	0	0	0
ENSG00000176383	B3GNT4	12[+]122203543-122208945	61	0.693567	0.383789	0	0	0	41	0.520386	0.296259	12	0.118891	0.070755	11	0.114049	0.068591	20	0.247913	0.138628
ENSG00000176597	B3GNT5	3[+]183253244-183273391	14	0.104	0.057549	0	0	0	30	0.330494	0.188152	4	0.038634	0.022992	0	0	0	8	0.069113	0.038647
ENSG00000198488	B3GNT6	11[+]77034398-77041973	0	0	0	0	0	0	4	0.058106	0.03308	0	0	0	0	0	0	0	0	0
ENSG00000156966	B3GNT7	2[+]231395543-231401164	22	0.189457	0.104837	14	0.126157	0.069771	38	0.372431	0.212027	6	0.048587	0.028915	8	0.070218	0.04223	16	0.153631	0.085908
ENSG00000177191	B3GNT8	19[-]41425359-41428730	18	0.303516	0.167952	10	0.178375	0.09865	6	0.116285	0.066202	0	0	0	0	0	0	0	0	0
ENSG00000237172	B3GNT9	16[-]67148105-67151214	2880	31.8154	17.6053	2612	29.9518	16.5648	2221	27.6931	15.7658	2823	33.273	19.8015	2375	26.5175	15.948	3386	41.4751	23.1921
ENSG00000175711	B3GNTL1	17[-]82942155-83051810	1070	25.018	13.8439	1147	26.7138	14.7741	1059	28.2406	16.0775	1478	34.4643	20.5105	1622	36.5326	21.9713	1524	38.6825	21.6305
ENSG00000135454	B4GALNT1	12[-]57625895-57633355	1687	34.796	19.2546	1772	37.5508	20.7675	1358	31.4215	17.8884	227	5.1847	3.08553	379	7.50879	4.5159	349	8.12584	4.54382
ENSG00000167080	B4GALNT2	17[+]49132460-49176840	2	0.005844	0.003234	5	0.016292	0.00901	0	0	0	0	0	0	2	0.007195	0.004327	0	0	0
ENSG00000139044	B4GALNT3	12[+]460364-563509	0	0	0	2	0.013104	0.007247	0	0	0	0	0	0	0	0	0	0	0	0
ENSG00000182272	B4GALNT4	11[+]369804-382116	2381	23.577	13.0465	2501	24.9602	13.8043	2199	24.2685	13.8162	10	0.098911	0.058864	17	0.154839	0.093122	6	0.06127	0.034261
ENSG00000086062	B4GALT1	9[-]33104082-33167356	2151	16.5627	9.16504	1946	15.5036	8.57426	1831	15.8669	9.0331	1834	15.019	8.93812	1542	12.0112	7.22368	1838	15.638	8.74445
ENSG00000117411	B4GALT2	1[+]43979202-43991170	17596	257.5	142.489	19444	294.354	162.792	15970	262.94	149.693	14601	230.592	137.23	18101	272.303	163.767	13781	227.196	127.044
ENSG00000158850	B4GALT3	1[-]161171310-161177968	2254	36.0028	19.9224	3102	51.6592	28.5701	2467	46.3245	26.3728	3188	56.6451	33.7107	2051	32.8387	19.7497	3848	71.3005	39.8698
ENSG00000121578	B4GALT4	3[-]119211732-119241103	162	2.35315	1.30213	181	3.20791	1.77413	191	3.519	2.00338	127	2.37442	1.41307	133	1.88512	1.13374	168	2.94659	1.64768
ENSG00000158470	B4GALT5	20[-]49632945-49713878	1113	7.60181	4.20651	1255	8.8981	4.92109	1209	9.32038	5.30614	869	6.32874	3.76637	684	4.72448	2.84137	630	4.77179	2.6683
ENSG00000118276	B4GALT6	18[-]31623169-31685836	0	0	0	0	0	0	2	0.018689	0.01064	0	0	0	0	0	0	0	0	0
ENSG00000027847	B4GALT7	5[+]177600100-177610347	2987	57.4856	31.81	3145	62.0245	34.3027	2950	63.7295	36.2816	2680	56.4377	33.5873	3140	61.4779	36.9737	2736	63.2093	35.3454
ENSG00000174684	B4GAT1	11[-]66345372-66347692	3755	58.4233	32.3289	3368	54.3753	30.0722	2580	45.3173	25.7994	2057	34.1328	20.3132	2968	46.6675	28.0665	3379	58.2832	32.5909
ENSG00000108641	B9D1	17[-]19337554-19378182	1059	39.6778	21.956	1328	51.0995	28.2606	1060	44.3892	25.271	1089	43.2701	25.751	1177	44.1287	26.5396	906	37.3957	20.911
ENSG00000123810	B9D2	19[-]41354421-41364173	925	29.1597	16.1357	1052	34.37	19.0083	756	26.8417	15.2811	361	12.0837	7.19125	394	12.5292	7.53522	380	13.2446	7.4061
ENSG00000164929	BAALC	8[+]103140710-103230305	40	0.466943	0.258386	40	0.465379	0.257378	15	0.192225	0.109435	0	0	0	0	0	0	0	0	0
ENSG00000136881	BAAT	9[-]101360417-101383519	0	0	0	0	0	0	2	0.021319	0.012137	0	0	0	0	0	0	0	0	0
ENSG00000105393	BABAM1	19[+]17267350-17281249	9029	264.531	146.38	10422	306.008	169.238	8737	291.258	165.815	14522	486.978	289.812	17815	552.941	332.547	11205	372.427	208.254
ENSG00000158019	BABAM2	2[+]27889941-28338901	1267	24.303	13.4482	1206	24.2186	13.3941	986	21.2665	12.1071	1434	29.6117	17.6226	974	19.1165	11.497	716	16.6999	9.33828
ENSG00000186318	BACE1	11[-]117285207-117316259	2840	35.6319	19.7171	2672	15.3231	8.47445	2238	14.6642	8.34839	3448	43.8126	26.0738	2912	16.962	10.2012	4036	25.5618	14.2937
ENSG00000182240	BACE2	21[+]41167801-41282518	2792	30.0352	16.6202	2479	27.5654	15.245	1933	23.1993	13.2075	658	7.56857	4.50422	547	5.95281	3.58011	737	8.6455	4.8344
ENSG00000156273	BACH1	21[+]29194071-29630751	24	0.129225	0.071508	83	0.548307	0.303241	74	0.465628	0.265084	8	0.045031	0.026799	44	0.247287	0.148722	42	0.259142	0.144907
ENSG00000112182	BACH2	6[-]89926529-90296908	0	0	0	4	0.014672	0.008115	2	0.007953	0.004528	0	0	0	0	0	0	6	0.023432	0.013103
ENSG00000002330	BAD	11[-]64269830-64284669	9421	348.713	192.963	9482	393.558	217.657	8390	384.511	218.904	5562	242.911	144.562	8000	333.406	200.515	5354	217.171	121.438
ENSG00000107262	BAG1	9[-]33252471-33264720	4520	109.994	60.8658	3772	91.1334	50.4013	3504	102.142	58.1502	1879	57.825	34.4129	1140	31.8799	19.173	2013	62.1507	34.7535
ENSG00000112208	BAG2	6[+]57172326-57189833	229	1.1083	0.613282	254	1.27541	0.705368	228	1.24295	0.707616	179	0.921615	0.548473	110	0.537131	0.323039	238	1.277	0.714075
ENSG00000151929	BAG3	10[+]119651370-119677819	4139	54.0523	29.9102	4374	59.038	32.651	3508	52.4654	29.8688	5791	83.4762	49.6785	5430	73.2345	44.0443	5691	84.7488	47.3899
ENSG00000156735	BAG4	8[+]38176588-38213301	30	0.397594	0.220011	108	0.847087	0.468481	55	1.04145	0.592905	43	0.762635	0.453861	36	0.430505	0.258912	86	0.850999	0.475863
ENSG00000166170	BAG5	14[-]103556544-103562831	82	0.612424	0.338889	148	1.03801	0.574073	108	0.945412	0.538228	107	0.849784	0.505725	123	1.03632	0.623261	86	0.818905	0.457916
ENSG00000204463	BAG6	6[-]31639028-31652705	16892	181.964	100.691	16208	187.778	103.851	12589	160.137	91.1667	15521	186.311	110.878	16650	196.133	117.957	19248	242.078	135.365
ENSG00000266074	BAHCC1	17[+]81395475-81466332	3242	9.74008	5.38973	2999	9.35029	5.17117	2335	7.9022	4.49877	2636	8.67635	5.16349	2802	8.63486	5.19313	3073	10.2142	5.7116
ENSG00000140320	BAHD1	15[+]40439721-40468242	5335	38.154	21.1127	4501	33.3489	18.4436	3509	28.2912	16.1063	3613	27.5623	16.4029	3564	25.7911	15.5112	4108	32.5942	18.226
ENSG00000175866	BAIAP2	17[+]81035122-81117432	2497	46.8801	25.9414	2392	43.2935	23.9435	1794	38.5509	21.9472	2010	40.7881	24.2739	2347	45.9892	27.6586	2576	51.7863	28.9579
ENSG00000006453	BAIAP2L1	7[-]98291651-98401068	58	0.510976	0.282752	74	0.681386	0.37684	42	0.419416	0.238776	154	1.46281	0.870552	96	0.858029	0.516031	80	0.784957	0.438933
ENSG00000128298	BAIAP2L2	22[-]38084889-38110670	8	0.117265	0.064889	2	0.031153	0.017229	2	0.033886	0.019292	0	0	0	4	0.060682	0.036495	8	0.132783	0.07425
ENSG00000007516	BAIAP3	16[+]1333601-1349441	96	0.794069	0.439403	102	0.858747	0.47493	50	0.396873	0.225942	9	0.053153	0.031633	3	0.011519	0.006928	13	0.126079	0.070501
ENSG00000030110	BAK1	6[-]33572547-33580293	8864	133.956	74.1256	10196	159.891	88.4275	8147	138.972	79.1177	4661	75.1517	44.7245	5888	89.9096	54.073	4795	80.3381	44.9235
ENSG00000095739	BAMBI	10[+]28677342-28682939	756	12.9828	7.18414	554	9.87295	5.46024	502	9.72986	5.53926	269	4.93164	2.93493	251	4.34575	2.6136	278	5.28782	2.95685
ENSG00000175334	BANF1	11[+]66002079-66004149	17613	608.482	336.707	17273	614.036	339.593	15467	618.12	351.899	19869	713.756	424.772	18398	615.011	369.877	16652	640.938	358.4
ENSG00000125888	BANF2	20[+]17693672-17735871	0	0	0	0	0	0	0	0	0	0	0	0	0	0	0	0	0	0
ENSG00000153064	BANK1	4[+]101419961-102074812	0	0	0	0	0	0	0	0	0	0	0	0	0	0	0	0	0	0
ENSG00000172530	BANP	16[+]87950436-88077318	1404	25.693	14.2174	1263	23.1003	12.7756	1105	21.0017	11.9564	1422	28.3067	16.846	1232	23.1034	13.8947	1737	33.5336	18.7513
ENSG00000163930	BAP1	3[-]52401013-52410350	7761	79.8085	44.1625	8272	87.2958	48.2789	6089	72.4448	41.2432	5723	56.2507	33.476	5554	59.6921	35.8997	5532	57.8793	32.365
ENSG00000138376	BARD1	2[-]214725646-214809711	19	0.107652	0.05957	62	0.377212	0.208617	57	0.375985	0.21405	32	0.194134	0.115533	14	0.090167	0.054228	28	0.176366	0.098621
ENSG00000125492	BARHL1	9[+]132582185-132590266	0	0	0	0	0	0	0	0	0	3	0.035666	0.021225	0	0	0	0	0	0
ENSG00000143032	BARHL2	1[-]90711539-90717237	2	0.03255	0.018012	0	0	0	0	0	0	0	0	0	0	0	0	0	0	0
ENSG00000131668	BARX1	9[-]93951622-93955372	14	0.3092	0.171098	5	0.108154	0.059815	4	0.094715	0.053922	2	0.051947	0.030915	3	0.06371	0.038316	0	0	0
ENSG00000043039	BARX2	11[+]129375940-129452279	0	0	0	0	0	0	0	0	0	0	0	0	0	0	0	0	0	0
ENSG00000176788	BASP1	5[+]17065598-17276843	8724	149.821	82.9042	6868	122.362	67.6723	6799	131.812	75.0413	7365	134.913	80.2899	5376	93.3528	56.1437	6740	128.271	71.7269
ENSG00000156127	BATF	14[+]75522425-75547015	0	0	0	0	0	0	0	0	0	0	0	0	0	0	0	0	0	0
ENSG00000168062	BATF2	11[-]64987943-64997045	5057	78.304	43.33	3240	52.3277	28.9398	4686	81.494	46.395	160	2.79275	1.66203	189	2.87116	1.72676	134	2.85112	1.59429
ENSG00000123685	BATF3	1[-]212686418-212699985	3109	102.476	56.7058	3926	134.31	74.28	3600	133.945	76.2556	881	30.9702	18.431	1332	44.3617	26.6798	898	32.804	18.3433
ENSG00000087088	BAX	19[+]48954877-48961798	16783	633.844	350.741	16864	655.31	362.419	16014	687.069	391.152	15075	526.183	313.143	15538	505.043	303.74	14194	539.036	301.419
[truncated: 18,265 more rows]

## Sheet: KO_vs_CTL gene_DE. addAnno
Gene ID	GeneName	MeanTPM (KO)	MeanTPM (CTL)	log2FoldChange	pValue	qValue	result	GeneDescription	GO	KEGG	KOG
ENSG00000184702	2026-09-05	1.48518	8.66828	-2.5451	2.80397e-16	2.24497e-14	down	septin 5 [Source:HGNC Symbol;Acc:HGNC:9164]	GO:0045202;GO:0043679;GO:0043195;GO:0008021;GO:0005938;GO:0005515;GO:0005886;GO:0051301;GO:0005525;GO:0000166;GO:0005737;GO:0007049;GO:0005856;GO:0017157;GO:0003924;GO:0005198;GO:0000910;GO:2000300;GO:0016080	K04557-ko05012 Parkinson's disease	KOG2655-Septin family protein (P-loop GTPase)[DZU]
ENSG00000121410	A1BG	4.37433	20.7403	-2.24531	3.24159e-17	2.81962e-15	down	alpha-1-B glycoprotein [Source:HGNC Symbol;Acc:HGNC:5]	GO:0005576;GO:0005615;GO:0003674;GO:0008150;GO:0070062;GO:0072562;GO:0043312;GO:0002576;GO:0034774;GO:1904813;GO:0031093	-	-
ENSG00000175899	A2M	0.018917	0.6017	-4.99129	0.00499887	0.0296937	down	alpha-2-macroglobulin [Source:HGNC Symbol;Acc:HGNC:7]	GO:0048863;GO:0005576;GO:0043547;GO:0010951;GO:0005615;GO:0030414;GO:0010466;GO:0004866;GO:0005515;GO:0005829;GO:0070062;GO:0005096;GO:0051056;GO:0072562;GO:0005102;GO:0004867;GO:0019966;GO:0019899;GO:0002576;GO:0031093;GO:0019838;GO:0022617;GO:0002020;GO:0007597;GO:0019959;GO:0043120;GO:0048306;GO:0001869	-	KOG1366-Alpha-macroglobulin[O]
ENSG00000087884	AAMDC	25.5341	75.6621	-1.56715	3.97222e-09	1.27334e-07	down	adipogenesis associated Mth938 domain containing [Source:HGNC Symbol;Acc:HGNC:30205]	GO:0005515;GO:0005737;GO:0045944;GO:0043066;GO:0045600	-	-
ENSG00000165029	ABCA1	0.0348687	0.303157	-3.12006	6.85666e-07	1.44456e-05	down	ATP binding cassette subfamily A member 1 [Source:HGNC Symbol;Acc:HGNC:29]	GO:0043231;GO:0034364;GO:0009986;GO:0009897;GO:0005887;GO:0005886;GO:0005794;GO:0071397;GO:0071300;GO:0071222;GO:0045332;GO:0043691;GO:0042493;GO:0042158;GO:0042157;GO:0034380;GO:0033700;GO:0033344;GO:0030301;GO:0015914;GO:0010875;GO:0008203;GO:0007584;GO:0006911;GO:0006497;GO:0002790;GO:0042626;GO:0017127;GO:0008509;GO:0005548;GO:0019216;GO:0005515;GO:0055085;GO:0006629;GO:0005524;GO:0000166;GO:…	K05641-ko02010 ABC transporters;ko04975 Fat digestion and absorption	KOG0059-Lipid exporter ABCA1 and related proteins, ABC superfamily[IR]
ENSG00000160179	ABCG1	0.010746	0.168524	-3.97108	0.00865405	0.0456533	down	ATP binding cassette subfamily G member 1 [Source:HGNC Symbol;Acc:HGNC:73]	GO:0034375;GO:0005886;GO:0005739;GO:0005794;GO:0005789;GO:0005783;GO:0005524;GO:0000166;GO:0016020;GO:0006810;GO:0016021;GO:0000139;GO:0006869;GO:0016887;GO:0005887;GO:0055085;GO:0042803;GO:0046982;GO:0009897;GO:0010033;GO:1901998;GO:0033344;GO:0042632;GO:0046983;GO:0006355;GO:0019534;GO:0015485;GO:0008203;GO:0005543;GO:0043691;GO:0005548;GO:0017127;GO:0010745;GO:0010887;GO:0032367;GO:0033700;GO:…	K05679-ko02010 ABC transporters	KOG0061-Transporter, ABC superfamily (Breast cancer resistance protein)[Q]
ENSG00000100997	ABHD12	141.76	294.669	-1.05564	0.00857293	0.045298	down	abhydrolase domain containing 12 [Source:HGNC Symbol;Acc:HGNC:15868]	GO:0032281;GO:0016021;GO:0046464;GO:0010996;GO:0007628;GO:0006660;GO:0047372;GO:0016787;GO:0016020;GO:0005886;GO:0052651;GO:0004622;GO:0046475	-	KOG1552-Predicted alpha/beta hydrolase[R]
ENSG00000204427	ABHD16A	37.7648	76.2146	-1.01302	0.000226013	0.00225167	down	abhydrolase domain containing 16A [Source:HGNC Symbol;Acc:HGNC:13921]	GO:1905344;GO:0052651;GO:0047372;GO:0005515;GO:0016787;GO:0016021;GO:0016020	-	KOG1553-Predicted alpha/beta hydrolase BAT5[R]
ENSG00000108798	ABI3	62.5147	8.80817	2.82728	3.70637e-34	8.89171e-32	up	ABI family member 3 [Source:HGNC Symbol;Acc:HGNC:29859]	GO:0005515;GO:0016020;GO:0005737;GO:0042802;GO:0030027;GO:0006928;GO:0030334;GO:0005622	-	KOG2546-Abl interactor ABI-1, contains SH3 domain[TZ]
ENSG00000154175	ABI3BP	0.235616	0.714643	-1.60078	0.000359445	0.00333316	down	ABI family member 3 binding protein [Source:HGNC Symbol;Acc:HGNC:17265]	GO:0005614;GO:0005578;GO:0030198;GO:0010811;GO:0008201;GO:0005539;GO:0005518;GO:0005576;GO:0031012;GO:0005615	-	-
ENSG00000099204	ABLIM1	0.252285	0.076538	1.72081	0.00171854	0.0124508	up	actin binding LIM protein 1 [Source:HGNC Symbol;Acc:HGNC:78]	GO:0005515;GO:0003779;GO:0046872;GO:0008270;GO:0005737;GO:0005856;GO:0007010;GO:0007601;GO:0015629;GO:0009887;GO:0030032;GO:0060271;GO:0001725;GO:0030027	K07520-ko04360 Axon guidance	KOG1044-Actin-binding LIM Zn-finger protein Limatin involved in axon guidance[TZ]
ENSG00000163995	ABLIM2	0.048831	0.351724	-2.84857	0.00530331	0.0310557	down	actin binding LIM protein family member 2 [Source:HGNC Symbol;Acc:HGNC:19195]	GO:0030036;GO:0006351;GO:0003779;GO:0046872;GO:0008270;GO:0005737;GO:0007010;GO:0015629	K07520-ko04360 Axon guidance	-
ENSG00000284292	AC004922.1	15.4833	41.3176	-1.41605	0.000234761	0.00232479	down	-	-	-	-
ENSG00000268861	AC008878.3	2.23954	0.823086	1.44409	4.10992e-06	7.0715e-05	up	-	GO:0043547;GO:0035023;GO:0005089;GO:0005886;GO:0005829;GO:0003676	-	-
ENSG00000280893	AC009133.6	3.11354	0.963777	1.69178	3.21473e-06	5.69915e-05	up	-	GO:0016021;GO:0009607	-	-
ENSG00000256646	AC010132.3	0.112822	3.40602	-4.91597	0.00760111	0.0412925	down	-	GO:0000502;GO:0006508;GO:0008233;GO:0016787;GO:0005737;GO:0005634;GO:0006511;GO:0004175;GO:0004298;GO:0051603;GO:0005839;GO:0019773	K02726-ko03050 Proteasome	KOG0181-20S proteasome, regulatory subunit alpha type PSMA2/PRE8[O]
ENSG00000269242	AC010422.3	1.13939	9.30703	-3.03006	7.69518e-11	3.2796e-09	down	-	GO:0005975;GO:0003824;GO:0030246;GO:0015923;GO:0006013;GO:0004559;GO:0006517	-	-
ENSG00000267303	AC011511.4	0.0730647	17.0276	-7.86449	0.00202923	0.0142911	down	-	GO:0005634;GO:0000398;GO:0003676	-	-
ENSG00000283515	AC020915.6	0.0351157	3.12569	-6.47591	0.00228037	0.0157759	down	-	GO:0005622;GO:0006355;GO:0003676	-	-
ENSG00000267281	AC023509.3	1.00971	0.193234	2.38552	0.00290085	0.0191766	up	-	GO:0043565;GO:0003700;GO:0006355;GO:0003676	-	-
ENSG00000267740	AC024592.3	78.6658	38.4549	1.03257	2.41596e-07	5.59735e-06	up	-	GO:0005739;GO:0005747	-	-
ENSG00000262621	AC025283.2	1.33303	0.512859	1.37807	0.00759854	0.0412925	up	-	GO:0000122;GO:0006351;GO:0003700;GO:0005634	-	-
ENSG00000261915	AC026954.2	0.0146807	0.908859	-5.95207	1.99864e-05	0.000287502	down	-	-	-	-
ENSG00000264187	AC055811.2	0.480463	1.53671	-1.67735	0.00501478	0.0297205	down	-	-	-	-
ENSG00000250644	AC068580.4	5.06347	30.1006	-2.57159	3.21054e-11	1.45124e-09	down	-	GO:0006508;GO:0008233;GO:0005764;GO:0016787;GO:0016021;GO:0016020;GO:0004190;GO:0009607;GO:0006914;GO:0030163	-	-
ENSG00000272822	AC073610.3	0.633171	2.16286	-1.77227	0.00909642	0.0473419	down	-	GO:0005525;GO:0005622;GO:0000166;GO:0007264	-	-
ENSG00000265690	AC074143.1	0.452519	2.02868	-2.16449	0.00900044	0.0470058	down	-	-	-	-
ENSG00000228144	AC078927.1	0.0001	1.37327	-13.7453	8.92741e-07	1.8265e-05	down	-	GO:0016021;GO:0016020	-	-
ENSG00000259316	AC087632.1	2.65999	0.0450227	5.88463	0.000146335	0.00158297	up	-	GO:0006974;GO:0051726;GO:0005813	-	-
ENSG00000259784	AC093525.1	0.0198947	1.37084	-6.10653	0.00268837	0.0179716	down	-	GO:0016021;GO:0016020	-	-
ENSG00000173366	AC097637.1	0.0109143	0.180983	-4.05156	0.00381735	0.0238268	down	-	GO:0005622;GO:0007165;GO:0003779;GO:0016021;GO:0004888;GO:0002755;GO:0045087;GO:0050707;GO:0050729;GO:0005615;GO:0005886;GO:0002237;GO:0005149;GO:0002224;GO:0007409;GO:0034162;GO:0005578;GO:0030837	-	-
ENSG00000281348	AC120114.5	10.8534	1.77559	2.61177	1.06321e-10	4.45468e-09	up	-	-	-	-
ENSG00000213240	AC239799.1	0.00562533	0.391128	-6.11956	5.68305e-05	0.000701492	down	-	GO:0005509	-	-
ENSG00000122971	ACADS	11.4598	31.489	-1.45827	5.78571e-06	9.55123e-05	down	acyl-CoA dehydrogenase, C-2 to C-3 short chain [Source:HGNC Symbol;Acc:HGNC:90]	GO:0005739;GO:0006631;GO:0008152;GO:0006629;GO:0016627;GO:0055114;GO:0050660;GO:0016491;GO:0005654;GO:0005634;GO:0005759;GO:0003995;GO:0006635;GO:0004085	K00248-ko01200 Carbon metabolism;ko01212 Fatty acid metabolism;ko00650 Butanoate metabolism;ko00071 Fatty acid degradation;ko00280 Valine, leucine and isoleucine degradation	KOG0139-Short-chain acyl-CoA dehydrogenase[I]
ENSG00000159640	ACE	0.976341	2.75888	-1.49862	2.85279e-05	0.000391443	down	angiotensin I converting enzyme [Source:HGNC Symbol;Acc:HGNC:2707]	GO:0006508;GO:0016020;GO:0016021;GO:0004181;GO:0008237;GO:0008241;GO:0002003;GO:0046813;GO:0097746;GO:0005576;GO:0008233;GO:0005886;GO:0016787;GO:0046872;GO:0005737;GO:0005615;GO:0004180;GO:0070062;GO:0009897;GO:0004175;GO:0019229;GO:0001822;GO:1900086;GO:2000170;GO:0008217;GO:0008270;GO:0051019;GO:0014910;GO:0001974;GO:0002019;GO:0005764;GO:0002446;GO:0050482;GO:0008144;GO:0060047;GO:0008238;GO:…	K01283-ko04924 Renin secretion;ko04614 Renin-angiotensin system;ko05410 Hypertrophic cardiomyopathy (HCM);ko05142 Chagas disease (American trypanosomiasis)	KOG3690-Angiotensin I-converting enzymes - M2 family peptidases[E]
ENSG00000087085	ACHE	0.0103287	0.33279	-5.00989	0.000508976	0.00451432	down	acetylcholinesterase (Cartwright blood group) [Source:HGNC Symbol;Acc:HGNC:108]	GO:0005576;GO:0005515;GO:0005886;GO:0042803;GO:0007155;GO:0016787;GO:0016020;GO:0005634;GO:0030054;GO:0045202;GO:0007399;GO:0006260;GO:0031225;GO:0052689;GO:0001540;GO:0008283;GO:0007517;GO:0004104;GO:0050714;GO:0048471;GO:0042136;GO:0005794;GO:0009611;GO:0007416;GO:0005518;GO:0003990;GO:0043236;GO:0042166;GO:0006656;GO:0042135;GO:0017171;GO:0001507;GO:0002076;GO:0006581;GO:0032223;GO:0042982;GO:…	K01049-ko00564 Glycerophospholipid metabolism;ko04725 Cholinergic synapse	KOG4389-Acetylcholinesterase/Butyrylcholinesterase[T]
ENSG00000184227	ACOT1	7.15109	24.2771	-1.76336	8.08838e-11	3.42754e-09	down	acyl-CoA thioesterase 1 [Source:HGNC Symbol;Acc:HGNC:33128]	GO:0016787;GO:0005737;GO:0016790;GO:0006637;GO:0052689;GO:0005829;GO:0047617;GO:0016290;GO:0102991;GO:0000038;GO:0001676	K01068-ko00062 Fatty acid elongation;ko01040 Biosynthesis of unsaturated fatty acids	-
ENSG00000119673	ACOT2	35.4718	74.6726	-1.0739	0.000401292	0.00366185	down	acyl-CoA thioesterase 2 [Source:HGNC Symbol;Acc:HGNC:18431]	GO:0005739;GO:0016787;GO:0016790;GO:0006637;GO:0052689;GO:0070062;GO:0005759;GO:0005102;GO:0047617;GO:0016290;GO:0102991;GO:0000038;GO:0001676	K01068-ko00062 Fatty acid elongation;ko01040 Biosynthesis of unsaturated fatty acids	-
ENSG00000168306	ACOX2	1.58257	0.749586	1.07811	0.00130029	0.00997451	up	acyl-CoA oxidase 2 [Source:HGNC Symbol;Acc:HGNC:120]	GO:0008152;GO:0005739;GO:0016627;GO:0055114;GO:0050660;GO:0043231;GO:0003995;GO:0006631;GO:0005777;GO:0003997;GO:0006635;GO:0042803;GO:0006629;GO:0016491;GO:0005102;GO:0033540;GO:0005782;GO:0006699;GO:0016402;GO:0010942;GO:0033791;GO:1902884	K10214-ko00120 Primary bile acid biosynthesis;ko04146 Peroxisome;ko03320 PPAR signaling pathway	KOG0136-Acyl-CoA oxidase[I]
ENSG00000102575	ACP5	3.91519	0.756563	2.37155	1.80622e-10	7.32037e-09	up	acid phosphatase 5, tartrate resistant [Source:HGNC Symbol;Acc:HGNC:124]	GO:0016787;GO:0016311;GO:0046872;GO:0003993;GO:0005764;GO:0005829;GO:0070062;GO:0016021;GO:0008198;GO:0008199;GO:0006771;GO:0060349;GO:0050830;GO:0050728;GO:0045019;GO:0045453;GO:0034097;GO:0032929;GO:0032720;GO:0032695;GO:0032691;GO:0032496	K14379-ko04142 Lysosome;ko04380 Osteoclast differentiation;ko05323 Rheumatoid arthritis	KOG2679-Purple (tartrate-resistant) acid phosphatase[O]
ENSG00000183760	ACP7	0.0001	0.121068	-10.2416	0.00340431	0.021854	down	acid phosphatase 7, tartrate resistant (putative) [Source:HGNC Symbol;Acc:HGNC:33781]	GO:0016311;GO:0046872;GO:0003993;GO:0005576;GO:0016787	-	KOG1378-Purple acid phosphatase[G]
ENSG00000197142	ACSL5	0.0141997	0.199081	-3.80943	0.00450105	0.0273268	down	acyl-CoA synthetase long-chain family member 5 [Source:HGNC Symbol;Acc:HGNC:16526]	GO:0016874;GO:0005739;GO:0006631;GO:0008152;GO:0006629;GO:0003824;GO:0005789;GO:0005783;GO:0005730;GO:0005634;GO:0005524;GO:0000166;GO:0016021;GO:0016020;GO:0005741;GO:0001676;GO:0035338;GO:0004467;GO:0102391;GO:0005743	K01897-ko01212 Fatty acid metabolism;ko00061 Fatty acid biosynthesis;ko00071 Fatty acid degradation;ko04146 Peroxisome;ko02024 Quorum sensing;ko04920 Adipocytokine signaling pathway;ko03320 PPAR signaling pathway	KOG1256-Long-chain acyl-CoA synthetases (AMP-forming)[I]
ENSG00000183549	ACSM5	4.60734	9.73198	-1.0788	0.0024613	0.0168165	down	acyl-CoA synthetase medium-chain family member 5 [Source:HGNC Symbol;Acc:HGNC:26060]	GO:0016874;GO:0005739;GO:0006631;GO:0008152;GO:0006629;GO:0005525;GO:0003824;GO:0005524;GO:0000166;GO:0046872;GO:0005759;GO:0003996;GO:0004321;GO:0015645;GO:0047760;GO:0006633;GO:0006637	K01896-ko00650 Butanoate metabolism	KOG1175-Acyl-CoA synthetase[I]
ENSG00000159251	ACTC1	0.0472373	0.979811	-4.3745	2.79272e-13	1.66823e-11	down	actin, alpha, cardiac muscle 1 [Source:HGNC Symbol;Acc:HGNC:143]	GO:0031674;GO:0070252;GO:0060048;GO:0055008;GO:0055003;GO:0045471;GO:0043066;GO:0042493;GO:0031032;GO:0030240;GO:0005524;GO:0000166;GO:0016020;GO:0005737;GO:0006915;GO:0005615;GO:0005856;GO:0005925;GO:0005829;GO:0070062;GO:0072562;GO:0010628;GO:0090131;GO:0030027;GO:0030175;GO:0044297;GO:0016887;GO:0005884;GO:0017022;GO:0030049;GO:0030017;GO:0030048;GO:0060047;GO:0033275;GO:0042643	K12314-ko04260 Cardiac muscle contraction;ko04261 Adrenergic signaling in cardiomyocytes;ko05410 Hypertrophic cardiomyopathy (HCM);ko05414 Dilated cardiomyopathy (DCM)	KOG0676-Actin and related proteins[Z]
ENSG00000163017	ACTG2	131.899	572.019	-2.11663	3.5989e-16	2.84735e-14	down	actin, gamma 2, smooth muscle, enteric [Source:HGNC Symbol;Acc:HGNC:145]	GO:0005524;GO:0000166;GO:0005737;GO:0005615;GO:0005856;GO:0005829;GO:0070062;GO:0072562;GO:0010628;GO:0090131;GO:0030027;GO:0030175;GO:0044297;GO:0006936;GO:0032982;GO:0071944	K12315-ko04270 Vascular smooth muscle contraction	KOG0676-Actin and related proteins[Z]
ENSG00000077522	ACTN2	0.00409	0.100825	-4.6236	0.00628071	0.0355174	down	actinin alpha 2 [Source:HGNC Symbol;Acc:HGNC:164]	GO:0005515;GO:0043547;GO:0005886;GO:0042803;GO:0003779;GO:0007155;GO:0005509;GO:0046872;GO:0005737;GO:1903506;GO:0005856;GO:0005925;GO:0005576;GO:0042802;GO:2000273;GO:0005829;GO:0030175;GO:0070062;GO:0000165;GO:0044325;GO:0043197;GO:0005546;GO:0042981;GO:0019904;GO:0002576;GO:0048041;GO:0031093;GO:0042391;GO:0051289;GO:0005088;GO:0030018;GO:0008092;GO:0005178;GO:0090002;GO:0043267;GO:1901017;GO:…	-	KOG0035-Ca2+-binding actin-bundling protein (actinin), alpha chain (EF-Hand protein superfamily)[Z]
ENSG00000138071	ACTR2	3.2658	7.31999	-1.16441	0.00153326	0.0113518	down	ARP2 actin related protein 2 homolog [Source:HGNC Symbol;Acc:HGNC:169]	GO:0005856;GO:0003779;GO:0007015;GO:0005524;GO:0000166;GO:0016020;GO:0005737;GO:0034314;GO:0005885;GO:0005925;GO:0042995;GO:0038096;GO:0005576;GO:0005829;GO:0070062;GO:0061024;GO:0043312;GO:1904813;GO:0048013;GO:0035578;GO:0060271;GO:0015629;GO:0006928;GO:0051015;GO:0005200;GO:0071437;GO:0061825;GO:0030478;GO:0030027;GO:0014069;GO:0005938;GO:0061003;GO:0051653;GO:0051321;GO:0045471;GO:0035984;GO:…	-	KOG0677-Actin-related protein Arp2/3 complex, subunit Arp2[Z]
ENSG00000133627	ACTR3B	4.53169	2.19605	1.04514	0.000909401	0.00739958	up	ARP3 actin related protein 3 homolog B [Source:HGNC Symbol;Acc:HGNC:17256]	GO:0003779;GO:0007015;GO:0005524;GO:0000166;GO:0005737;GO:0005856;GO:0034314;GO:0005885;GO:0042995;GO:0003674;GO:0008150;GO:0070062	-	KOG0678-Actin-related protein Arp2/3 complex, subunit Arp3[Z]
ENSG00000115170	ACVR1	0.962829	2.88854	-1.58499	0.000274475	0.00264071	down	activin A receptor type 1 [Source:HGNC Symbol;Acc:HGNC:171]	GO:0045177;GO:0005887;GO:1905007;GO:0061312;GO:0060412;GO:0060037;GO:0051145;GO:0045944;GO:0010862;GO:0007507;GO:0007498;GO:0007369;GO:0007368;GO:0007281;GO:0007179;GO:0003289;GO:0003274;GO:0003203;GO:0003181;GO:0002526;GO:0001755;GO:0001707;GO:0001702;GO:0001701;GO:0001569;GO:0050431;GO:0048185;GO:0019838;GO:0016361;GO:0005025;GO:0016310;GO:0016301;GO:0016740;GO:0006468;GO:0005524;GO:0004674;GO:…	K04675-ko04350 TGF-beta signaling pathway;ko04060 Cytokine-cytokine receptor interaction;ko04550 Signaling pathways regulating pluripotency of stem cells	KOG2052-Activin A type IB receptor, serine/threonine protein kinase[T]
ENSG00000149451	ADAM33	12.3548	25.7457	-1.05926	3.99678e-05	0.000523311	down	ADAM metallopeptidase domain 33 [Source:HGNC Symbol;Acc:HGNC:15478]	GO:0006508;GO:0008233;GO:0008270;GO:0016787;GO:0046872;GO:0016021;GO:0016020;GO:0004222;GO:0008237;GO:0005515	-	KOG3607-Meltrins, fertilins and related Zn-dependent metalloproteinases of the ADAMs family[O]
ENSG00000154734	ADAMTS1	1.72317	3.74124	-1.11845	0.00096993	0.00778142	down	ADAM metallopeptidase with thrombospondin type 1 motif 1 [Source:HGNC Symbol;Acc:HGNC:217]	GO:0031410;GO:0005604;GO:0005578;GO:0060347;GO:0001822;GO:0001542;GO:0008201;GO:0004222;GO:0005576;GO:0006508;GO:0008233;GO:0016787;GO:0005829;GO:0046872;GO:0008270;GO:0008237;GO:0031012;GO:0008285;GO:0007229;GO:0016021;GO:0016020	-	KOG3538-Disintegrin metalloproteinases with thrombospondin repeats[O]
ENSG00000142303	ADAMTS10	1.21975	5.11588	-2.0684	1.60037e-15	1.17261e-13	down	ADAM metallopeptidase with thrombospondin type 1 motif 10 [Source:HGNC Symbol;Acc:HGNC:13201]	GO:0005576;GO:0006508;GO:0008233;GO:0016787;GO:0046872;GO:0008270;GO:0005578;GO:0004222;GO:0008237;GO:0031012;GO:0005515;GO:0003674;GO:0008150;GO:0001527	-	-
ENSG00000138316	ADAMTS14	0.00411933	0.14006	-5.08749	0.00091952	0.00746192	down	ADAM metallopeptidase with thrombospondin type 1 motif 14 [Source:HGNC Symbol;Acc:HGNC:14899]	GO:0005576;GO:0030199;GO:0008233;GO:0006508;GO:0016787;GO:0046872;GO:0008270;GO:0005578;GO:0004222;GO:0008237;GO:0031012;GO:0030574	-	KOG3538-Disintegrin metalloproteinases with thrombospondin repeats[O]
ENSG00000134917	ADAMTS8	0.933694	5.7348	-2.61872	1.0876e-17	9.80425e-16	down	ADAM metallopeptidase with thrombospondin type 1 motif 8 [Source:HGNC Symbol;Acc:HGNC:224]	GO:0005576;GO:0006508;GO:0008233;GO:0016787;GO:0046872;GO:0008270;GO:0005578;GO:0004222;GO:0008237;GO:0031012;GO:0008201;GO:0035435;GO:0008285;GO:0005178;GO:0009673	-	KOG3538-Disintegrin metalloproteinases with thrombospondin repeats[O]
ENSG00000105963	ADAP1	9.35975	43.171	-2.20552	4.89468e-12	2.54558e-10	down	ArfGAP with dual PH domains 1 [Source:HGNC Symbol;Acc:HGNC:16486]	GO:0005096;GO:0005515;GO:0043547;GO:0005886;GO:0005829;GO:0046872;GO:0005737;GO:0005634;GO:0007166;GO:0043087;GO:0043533;GO:0005547	-	KOG0703-Predicted GTPase-activating protein[T]
ENSG00000160710	ADAR	11.0937	31.0977	-1.48706	2.12079e-05	0.000302442	down	adenosine deaminase, RNA specific [Source:HGNC Symbol;Acc:HGNC:225]	GO:0005737;GO:0005730;GO:0005634;GO:1900369;GO:0098586;GO:0061484;GO:0060339;GO:0060216;GO:0051607;GO:0045071;GO:0045070;GO:0044387;GO:0043066;GO:0035196;GO:0030218;GO:0006382;GO:0002566;GO:0002244;GO:0001701;GO:0001649;GO:0003726;GO:0005515;GO:0003677;GO:0016787;GO:0005654;GO:0046872;GO:0016020;GO:0006397;GO:0006396;GO:0003723;GO:0002376;GO:0045087;GO:0004000;GO:0031047;GO:0009615;GO:0060337;GO:…	K12968-ko04623 Cytosolic DNA-sensing pathway;ko05162 Measles;ko05164 Influenza A	KOG2777-tRNA-specific adenosine deaminase 1[A]
ENSG00000173175	ADCY5	0.00296867	0.169551	-5.83576	4.40006e-05	0.000565656	down	adenylate cyclase 5 [Source:HGNC Symbol;Acc:HGNC:236]	GO:0016020;GO:0005929;GO:0005886;GO:0050885;GO:0007626;GO:0007195;GO:0007191;GO:0007189;GO:0001973;GO:0097110;GO:0046982;GO:0008179;GO:0004016;GO:0045111;GO:0016829;GO:0035556;GO:0005524;GO:0000166;GO:0046872;GO:0016021;GO:0042995;GO:0016849;GO:0006171;GO:0009190;GO:0007193;GO:0007204;GO:0004383;GO:0003091;GO:0006182;GO:0007190;GO:0034199;GO:0071377;GO:1904322;GO:0008074;GO:0061178;GO:0005622	K08045-ko00230 Purine metabolism;ko04015 Rap1 signaling pathway;ko04072 Phospholipase D signaling pathway;ko04024 cAMP signaling pathway;ko04022 cGMP - PKG signaling pathway;ko04114 Oocyte meiosis;ko04540 Gap junction;ko04611 Platelet activation;ko04062 Chemokine signaling pathway;ko04911 Insulin secretion;ko04923 Regulation of lipolysis in adipocyte;ko04912 GnRH signaling pathway;ko04913 Ovarian…	KOG3619-Adenylate/guanylate cyclase[C]
ENSG00000127507	ADGRE2	0.587765	0.291085	1.0138	0.00532977	0.0311861	up	adhesion G protein-coupled receptor E2 [Source:HGNC Symbol;Acc:HGNC:3337]	GO:0007165;GO:0004871;GO:0005886;GO:0007155;GO:0005509;GO:0007186;GO:0004930;GO:0016020;GO:0016021;GO:0004888;GO:0007166;GO:0006954;GO:0042995;GO:0016477;GO:0035374;GO:0032587;GO:0071621;GO:0043304;GO:0031256	-	KOG4193-G protein-coupled receptors[T]
ENSG00000205336	ADGRG1	15.3101	4.42896	1.78944	1.2801e-20	1.44231e-18	up	adhesion G protein-coupled receptor G1 [Source:HGNC Symbol;Acc:HGNC:4512]	GO:0005576;GO:0007165;GO:0004871;GO:0005886;GO:0007155;GO:0005622;GO:0007186;GO:0004930;GO:0016020;GO:0016021;GO:0004888;GO:0007166;GO:0007275;GO:0007399;GO:0030154;GO:0045121;GO:0008201;GO:0070062;GO:0050840;GO:0008285;GO:0005887;GO:0007267;GO:0045785;GO:0016477;GO:0001525;GO:0007266;GO:0005518;GO:0070528;GO:0035025;GO:2001223;GO:0021819;GO:0021801;GO:0007420;GO:0010573;GO:0097451;GO:2000179;GO:…	-	KOG4193-G protein-coupled receptors[T]
ENSG00000117114	ADGRL2	0.0501623	0.270326	-2.43002	0.00295285	0.0194426	down	adhesion G protein-coupled receptor L2 [Source:HGNC Symbol;Acc:HGNC:18582]	GO:0007165;GO:0004871;GO:0030246;GO:0007186;GO:0004930;GO:0016020;GO:0016021;GO:0004888;GO:0007166;GO:0016524	-	KOG3545-Olfactomedin and related extracellular matrix glycoproteins[W]
ENSG00000182551	ADI1	32.4684	75.7434	-1.22209	0.000118762	0.00132817	down	acireductone dioxygenase 1 [Source:HGNC Symbol;Acc:HGNC:30576]	GO:0008652;GO:0005515;GO:0005886;GO:0055114;GO:0016491;GO:0046872;GO:0016020;GO:0005737;GO:0005634;GO:0051213;GO:0019509;GO:0010309;GO:0005829;GO:0009086	K08967-ko00270 Cysteine and methionine metabolism	KOG2107-Uncharacterized conserved protein, contains double-stranded beta-helix domain[S]
ENSG00000128165	ADM2	0.00535733	1.03808	-7.59819	4.65903e-11	2.02627e-09	down	adrenomedullin 2 [Source:HGNC Symbol;Acc:HGNC:28898]	GO:0045776;GO:0007631;GO:0007586;GO:0007189;GO:0005576;GO:0005179;GO:0010628;GO:0006468;GO:0032403;GO:0001525;GO:0045766	-	-
ENSG00000128271	ADORA2A	0.0001	0.141594	-10.4675	0.00882837	0.0463513	down	adenosine A2a receptor [Source:HGNC Symbol;Acc:HGNC:263]	GO:0007165;GO:0004871;GO:0005886;GO:0007186;GO:0004930;GO:0016021;GO:0016020;GO:0001609;GO:0001973;GO:0005515;GO:0042802;GO:0005887;GO:0044267;GO:0006954;GO:0007267;GO:0019899;GO:0006915;GO:0007417;GO:0007596;GO:0007188;GO:0006968;GO:0007600;GO:0008015;GO:0006909;GO:0006171;GO:0010579;GO:0048786;GO:0045211;GO:0043025;GO:0042734;GO:0032279;GO:0030673;GO:0030425;GO:0030424;GO:0014069;GO:0012505;GO:…	K04266-ko04015 Rap1 signaling pathway;ko04020 Calcium signaling pathway;ko04024 cAMP signaling pathway;ko04080 Neuroactive ligand-receptor interaction;ko04270 Vascular smooth muscle contraction;ko05012 Parkinson's disease;ko05034 Alcoholism	KOG3656-FOG: 7 transmembrane receptor[R]
ENSG00000116863	ADPRHL2	167.675	336.929	-1.00677	0.000787726	0.0065919	down	ADP-ribosylhydrolase like 2 [Source:HGNC Symbol;Acc:HGNC:21304]	GO:0005739;GO:0005737;GO:0005634;GO:0071451;GO:0016604;GO:0016787;GO:0005654;GO:0046872;GO:0005759;GO:0004649	-	-
ENSG00000170214	ADRA1B	0.196353	1.60652	-3.03242	2.71617e-05	0.000376166	down	adrenoceptor alpha 1B [Source:HGNC Symbol;Acc:HGNC:278]	GO:0007165;GO:0004871;GO:0005886;GO:0007186;GO:0004930;GO:0016021;GO:0016020;GO:0005634;GO:0006937;GO:0019229;GO:0004935;GO:0005887;GO:0004937;GO:0055117;GO:0031965;GO:0007267;GO:0007275;GO:0046982;GO:0008283;GO:0035556;GO:0043410;GO:0007188;GO:0007200;GO:0007204;GO:0071880;GO:0045987;GO:0045907;GO:0001994;GO:0042593	K04136-ko04020 Calcium signaling pathway;ko04022 cGMP - PKG signaling pathway;ko04080 Neuroactive ligand-receptor interaction;ko04261 Adrenergic signaling in cardiomyocytes;ko04270 Vascular smooth muscle contraction;ko04970 Salivary secretion	KOG3656-FOG: 7 transmembrane receptor[R]
ENSG00000171873	ADRA1D	0.0001	0.501117	-12.2909	1.0269e-07	2.54993e-06	down	adrenoceptor alpha 1D [Source:HGNC Symbol;Acc:HGNC:280]	GO:0007165;GO:0004871;GO:0005886;GO:0007186;GO:0004930;GO:0016021;GO:0016020;GO:0005515;GO:0004935;GO:0071875;GO:0005887;GO:0004937;GO:0006259;GO:0007267;GO:0007275;GO:0008283;GO:0007188;GO:0007200;GO:0008284;GO:0007204;GO:0071880;GO:0045987;GO:0045907;GO:0001994	K04137-ko04020 Calcium signaling pathway;ko04022 cGMP - PKG signaling pathway;ko04080 Neuroactive ligand-receptor interaction;ko04261 Adrenergic signaling in cardiomyocytes;ko04270 Vascular smooth muscle contraction;ko04970 Salivary secretion	KOG3656-FOG: 7 transmembrane receptor[R]
ENSG00000188157	AGRN	128.007	293.74	-1.19832	1.57033e-05	0.00023184	down	agrin [Source:HGNC Symbol;Acc:HGNC:329]	GO:0005509;GO:0005576;GO:0007165;GO:0007010;GO:0005515;GO:0005886;GO:0005829;GO:0016021;GO:0016020;GO:0043236;GO:0007275;GO:0005578;GO:0030054;GO:0045202;GO:0030154;GO:0007213;GO:0043113;GO:0043547;GO:0045944;GO:0070062;GO:0031012;GO:0043202;GO:0002162;GO:0005200;GO:0033691;GO:0035374;GO:0043395;GO:0001523;GO:0006024;GO:0006027;GO:0030198;GO:0030203;GO:0045162;GO:0045887;GO:0050808;GO:0051491;GO:…	-	-
ENSG00000177674	AGTRAP	172.674	396.449	-1.19908	0.000530821	0.00468572	down	angiotensin II receptor associated protein [Source:HGNC Symbol;Acc:HGNC:13539]	GO:0005515;GO:0005794;GO:0005789;GO:0005783;GO:0005654;GO:0005829;GO:0043231;GO:0016021;GO:0016020;GO:0000139;GO:0030659;GO:0031410;GO:0038166;GO:0005938;GO:0005886;GO:0008217;GO:0001666;GO:0004945	-	-
ENSG00000126705	AHDC1	10.3663	4.91754	1.0759	1.19624e-10	4.98398e-09	up	AT-hook DNA binding motif containing 1 [Source:HGNC Symbol;Acc:HGNC:25230]	GO:0003677	-	-
ENSG00000162433	AK4	0.706109	0.0759547	3.21668	1.43021e-14	9.84858e-13	up	adenylate kinase 4 [Source:HGNC Symbol;Acc:HGNC:363]	GO:0006139;GO:0005739;GO:0016310;GO:0016301;GO:0016740;GO:0005524;GO:0019205;GO:0004017;GO:0046939;GO:0005525;GO:0000166;GO:0005759;GO:0004550;GO:0016776;GO:0070062;GO:0015949;GO:0006165;GO:0009142;GO:0046034;GO:0046039;GO:0050145;GO:0046940;GO:0046899;GO:0046033;GO:0042493;GO:0007420;GO:0001889	K00939-ko00230 Purine metabolism	KOG3078-Adenylate kinase[F]
ENSG00000121057	AKAP1	7.55791	3.67769	1.03919	1.43096e-07	3.47213e-06	up	A-kinase anchoring protein 1 [Source:HGNC Symbol;Acc:HGNC:367]	GO:0005739;GO:0005515;GO:0016021;GO:0016020;GO:0003723;GO:0003676;GO:0005741;GO:0034237;GO:0010738;GO:0005829;GO:0007596	-	KOG2279-Kinase anchor protein AKAP149, contains KH and Tudor RNA-binding domains[T]
ENSG00000085662	AKR1B1	434.085	911.078	-1.0696	5.89152e-05	0.000723621	down	aldo-keto reductase family 1 member B [Source:HGNC Symbol;Acc:HGNC:381]	GO:0097454;GO:0048471;GO:0043220;GO:0042629;GO:0033010;GO:0032838;GO:0005829;GO:0005615;GO:1901653;GO:0097238;GO:0097066;GO:0072061;GO:0072001;GO:0070301;GO:0060135;GO:0048661;GO:0046427;GO:0043066;GO:0042415;GO:0035809;GO:0031098;GO:0018931;GO:0010033;GO:0009414;GO:0005996;GO:0006061;GO:0003091;GO:0001894;GO:0004032;GO:0055114;GO:0016491;GO:0005654;GO:0005737;GO:0070062;GO:0005975;GO:0009055;GO:…	K00011-ko00040 Pentose and glucuronate interconversions;ko00051 Fructose and mannose metabolism;ko00052 Galactose metabolism;ko00561 Glycerolipid metabolism	KOG1577-Aldo/keto reductase family proteins[R]
ENSG00000204673	AKT1S1	324.943	149.08	1.1241	1.7494e-12	9.56641e-11	up	AKT1 substrate 1 [Source:HGNC Symbol;Acc:HGNC:28426]	GO:0005515;GO:0005829;GO:0048011;GO:0032007;GO:0005737;GO:0005654;GO:0042981;GO:0006469;GO:1900034;GO:0031931;GO:0045792;GO:0038202;GO:0043523;GO:0043234;GO:0005634	K16184-ko04152 AMPK signaling pathway;ko04150 mTOR signaling pathway;ko04211 Longevity regulating pathway - mammal;ko04213 Longevity regulating pathway - multiple species	-
ENSG00000261732	AL031708.1	0.401746	0.0602503	2.73724	0.000632414	0.00546256	up	-	GO:0005634;GO:0003682	-	-
ENSG00000255339	AL133352.1	12.2437	44.3409	-1.8566	3.27086e-07	7.32691e-06	down	-	GO:0005739;GO:0016021;GO:0016020;GO:0005747;GO:0008137;GO:0006120;GO:0003954;GO:0055114	-	-
ENSG00000259522	AL136295.4	34.9494	10.222	1.7736	8.77391e-15	6.09828e-13	up	-	GO:0016021;GO:0016020	-	-
ENSG00000259529	AL136295.5	14.572	46.9333	-1.68741	1.65526e-11	7.79127e-10	down	-	GO:0016567;GO:0004842;GO:0046872;GO:0071797	-	-
ENSG00000256500	AL139300.1	0.00339767	0.276013	-6.34405	0.00114243	0.00893873	down	-	GO:0043025;GO:0043005;GO:0031982;GO:0030426;GO:0030424;GO:0016020;GO:0005871;GO:0035418;GO:0006886;GO:0015631;GO:0003777	-	-
ENSG00000187186	AL162231.1	7.54987	20.3294	-1.42905	0.00868555	0.0457792	down	-	-	-	-
ENSG00000258728	AL162231.3	0.161147	2.35399	-3.86866	2.17457e-05	0.000309518	down	-	GO:0003824;GO:0008270;GO:0008108;GO:0006012	-	-
ENSG00000254536	AL360181.3	0.0967823	0.68299	-2.81905	0.00962683	0.0495265	down	-	GO:0005739;GO:0005525;GO:0005743;GO:0000166	-	-
ENSG00000254706	AL512785.2	1.75558	0.119851	3.87263	0.000381414	0.00350628	up	-	-	-	-
ENSG00000251246	AL691442.1	0.0001	0.64711	-12.6598	5.46217e-05	0.0006833	down	-	GO:0016020;GO:0046875;GO:0048013	-	-
ENSG00000273088	AL713999.1	10.5162	4.87758	1.10838	2.62184e-05	0.000365485	up	-	-	-	-
ENSG00000112294	ALDH5A1	0.0596597	0.489499	-3.03648	5.43076e-06	9.05573e-05	down	aldehyde dehydrogenase 5 family member A1 [Source:HGNC Symbol;Acc:HGNC:408]	GO:0042803;GO:0005739;GO:0008152;GO:0055114;GO:0016491;GO:0006541;GO:0005759;GO:0006650;GO:0006006;GO:0006749;GO:0009013;GO:0009450;GO:0051289;GO:0007417;GO:0006536;GO:0042135;GO:0006105;GO:0022904;GO:0004777;GO:0006083;GO:0006681;GO:0046459;GO:0009791;GO:0009448;GO:0006678	K00139-ko00650 Butanoate metabolism;ko00250 Alanine, aspartate and glutamate metabolism	KOG2451-Aldehyde dehydrogenase[C]
ENSG00000109107	ALDOC	1.02632	4.89911	-2.25504	2.43187e-10	9.51885e-09	down	aldolase, fructose-bisphosphate C [Source:HGNC Symbol;Acc:HGNC:418]	GO:0006096;GO:0004332;GO:0003824;GO:0005739;GO:0005515;GO:0016829;GO:0005576;GO:0005829;GO:0070062;GO:0043312;GO:0034774;GO:1904813;GO:0030855;GO:1904724;GO:0006000;GO:0006094;GO:0061621;GO:0005856;GO:0008092;GO:0030388	K01623-ko01200 Carbon metabolism;ko01230 Biosynthesis of amino acids;ko00010 Glycolysis / Gluconeogenesis;ko00030 Pentose phosphate pathway;ko00051 Fructose and mannose metabolism;ko00710 Carbon fixation in photosynthetic organisms;ko00680 Methane metabolism	KOG1557-Fructose-biphosphate aldolase[G]
ENSG00000171094	ALK	0.0001	0.086538	-9.75719	0.000290067	0.00276037	down	ALK receptor tyrosine kinase [Source:HGNC Symbol;Acc:HGNC:427]	GO:0090648;GO:0060159;GO:0042127;GO:0036269;GO:0030534;GO:0021766;GO:0007420;GO:0007399;GO:0004714;GO:0007165;GO:0005515;GO:0005886;GO:0016310;GO:0018108;GO:0007169;GO:0004713;GO:0016301;GO:0005622;GO:0016740;GO:0006468;GO:0005524;GO:0000166;GO:0004672;GO:0016020;GO:0016021;GO:0042802;GO:0000187;GO:0048666;GO:0005887;GO:0070062;GO:0008283;GO:0043234;GO:0042981;GO:0051092;GO:0046777;GO:0004704;GO:…	K05119-ko05223 Non-small cell lung cancer	KOG1095-Protein tyrosine kinase[T]
ENSG00000133805	AMPD3	2.20413	0.921206	1.25861	7.82948e-05	0.000922787	up	adenosine monophosphate deaminase 3 [Source:HGNC Symbol;Acc:HGNC:470]	GO:0032264;GO:0003876;GO:0097009;GO:0046039;GO:0046034;GO:0046033;GO:0046031;GO:0034101;GO:0006188;GO:0005515;GO:0009168;GO:0019239;GO:0016787;GO:0046872;GO:0009117;GO:0005576;GO:0005829;GO:0043312;GO:0034774;GO:1904813;GO:0043101;GO:0006196	K01490-ko00230 Purine metabolism	KOG1096-Adenosine monophosphate deaminase[F]
ENSG00000078053	AMPH	0.0001	0.574139	-12.4872	2.69351e-09	8.90295e-08	down	amphiphysin [Source:HGNC Symbol;Acc:HGNC:471]	GO:0005515;GO:0016020;GO:0005737;GO:0030054;GO:0045202;GO:0005856;GO:0031410;GO:0005829;GO:0061024;GO:0015629;GO:0030672;GO:0007268;GO:0008021;GO:0005543;GO:0006897;GO:0031256	K12562-ko04144 Endocytosis;ko04666 Fc gamma R-mediated phagocytosis	KOG3771-Amphiphysin[U]
ENSG00000174945	AMZ1	0.0332023	0.311265	-3.22879	0.00106238	0.00840527	down	archaelysin family metallopeptidase 1 [Source:HGNC Symbol;Acc:HGNC:22231]	GO:0006508;GO:0008233;GO:0016787;GO:0046872;GO:0008270;GO:0008237	-	-
ENSG00000141552	ANAPC11	129.045	456.16	-1.82167	5.26219e-12	2.7177e-10	down	anaphase promoting complex subunit 11 [Source:HGNC Symbol;Acc:HGNC:14452]	GO:0051301;GO:0004842;GO:0016567;GO:0005654;GO:0005730;GO:0046872;GO:0008270;GO:0005737;GO:0005634;GO:0007049;GO:0005680;GO:0005829;GO:0031145;GO:0043161;GO:0051437;GO:0051436;GO:0042787;GO:0051439;GO:0070979;GO:0000278;GO:0061630;GO:0034450;GO:0097602	K03358-ko04120 Ubiquitin mediated proteolysis;ko04110 Cell cycle;ko04111 Cell cycle - yeast;ko04113 Meiosis - yeast;ko04114 Oocyte meiosis;ko04914 Progesterone-mediated oocyte maturation;ko05166 HTLV-I infection	KOG1493-Anaphase-promoting complex (APC), subunit 11[DO]
ENSG00000154188	ANGPT1	0.108557	0.579373	-2.41603	0.000669165	0.00572021	down	angiopoietin 1 [Source:HGNC Symbol;Acc:HGNC:484]	GO:2000446;GO:0072012;GO:0050731;GO:0045785;GO:0043524;GO:0043393;GO:0043122;GO:0043116;GO:0042308;GO:0033138;GO:0032680;GO:0031589;GO:0030097;GO:0014068;GO:0007169;GO:0002740;GO:0001933;GO:0001701;GO:0001525;GO:0005102;GO:0005576;GO:0043547;GO:0005886;GO:0005622;GO:0007275;GO:0005615;GO:0030154;GO:0045121;GO:0050900;GO:0002040;GO:0070062;GO:0000165;GO:0031398;GO:0005902;GO:0030971;GO:0048014;GO:…	K05465-ko04014 Ras signaling pathway;ko04015 Rap1 signaling pathway;ko04066 HIF-1 signaling pathway;ko04151 PI3K-Akt signaling pathway;ko05323 Rheumatoid arthritis	KOG2579-Ficolin and related extracellular proteins[R]
ENSG00000167772	ANGPTL4	0.0674447	6.9355	-6.68415	1.98504e-29	3.83447e-27	down	angiopoietin like 4 [Source:HGNC Symbol;Acc:HGNC:16039]	GO:0005615;GO:0005576;GO:2000352;GO:0070328;GO:0051260;GO:0051005;GO:0043066;GO:0001666;GO:0004857;GO:0019216;GO:0005515;GO:0007275;GO:0005578;GO:0001525;GO:0030154;GO:0042802;GO:0072562;GO:0045766	K08767-ko03320 PPAR signaling pathway	KOG2579-Ficolin and related extracellular proteins[R]
ENSG00000151150	ANK3	0.088688	0.00521233	4.08874	0.00132836	0.0101375	up	ankyrin 3 [Source:HGNC Symbol;Acc:HGNC:494]	GO:0043194;GO:0005515;GO:0005886;GO:0005794;GO:0007165;GO:0016020;GO:0005737;GO:0030054;GO:0045202;GO:0045211;GO:0005856;GO:0005764;GO:0042995;GO:0005829;GO:0045296;GO:0030424;GO:0042383;GO:0016323;GO:0009986;GO:0005783;GO:0044325;GO:0006888;GO:0016328;GO:0007528;GO:0034112;GO:0016529;GO:0030018;GO:0030674;GO:0010628;GO:0033268;GO:0045184;GO:0030315;GO:0030425;GO:0014704;GO:0007016;GO:0014731;GO:…	K10380-ko04624 Toll and Imd signaling pathway;ko05205 Proteoglycans in cancer	KOG4177-Ankyrin[M]
ENSG00000185722	ANKFY1	3.24988	7.08574	-1.12453	0.000692701	0.00588756	down	ankyrin repeat and FYVE domain containing 1 [Source:HGNC Symbol;Acc:HGNC:20763]	GO:0005515;GO:0005765;GO:0046872;GO:0043231;GO:0005829;GO:0016020;GO:0005737;GO:0005768;GO:0006897;GO:0070062;GO:0005769;GO:0010008;GO:0042147;GO:0017137;GO:0090160;GO:0030904;GO:0044354;GO:0034058;GO:0048549;GO:0032439;GO:1901981	-	KOG0504-FOG: Ankyrin repeat[R]
ENSG00000254996	ANKHD1-EIF4EBP3	0.39713	0.114296	1.79684	3.38974e-07	7.55908e-06	up	ANKHD1-EIF4EBP3 readthrough [Source:HGNC Symbol;Acc:HGNC:33530]	GO:0005634;GO:0045087;GO:0005737	-	-
ENSG00000148677	ANKRD1	0.932839	0.262513	1.82924	0.0061875	0.0351136	up	ankyrin repeat domain 1 [Source:HGNC Symbol;Acc:HGNC:15819]	GO:0031674;GO:0030016;GO:0005737;GO:0005667;GO:0005634;GO:0071456;GO:0071407;GO:0071222;GO:0035914;GO:0035690;GO:0010976;GO:0006357;GO:0000122;GO:0031432;GO:0008134;GO:0003714;GO:0019216;GO:0001650;GO:0006366;GO:0045944;GO:0005515;GO:0005654;GO:0005829;GO:0071260;GO:0070412;GO:0001085;GO:0050714;GO:0043065;GO:0003677;GO:0071560;GO:0035994;GO:0045214;GO:0055008;GO:0042826;GO:0002039;GO:0071356;GO:…	-	KOG0504-FOG: Ankyrin repeat[R]
ENSG00000089847	ANKRD24	0.980129	0.453846	1.11077	0.00260091	0.0175338	up	ankyrin repeat domain 24 [Source:HGNC Symbol;Acc:HGNC:29424]	-	-	-
ENSG00000154065	ANKRD29	6.20278	2.3602	1.39401	1.02784e-06	2.07718e-05	up	ankyrin repeat domain 29 [Source:HGNC Symbol;Acc:HGNC:27110]	GO:0016021;GO:0016020	-	KOG0504-FOG: Ankyrin repeat[R]
ENSG00000272031	ANKRD34A	5.83858	1.50148	1.95923	8.46925e-17	7.19838e-15	up	ankyrin repeat domain 34A [Source:HGNC Symbol;Acc:HGNC:27639]	-	-	-
ENSG00000166825	ANPEP	60.9137	15.7224	1.95395	3.53111e-23	4.7747e-21	up	alanyl aminopeptidase, membrane [Source:HGNC Symbol;Acc:HGNC:500]	GO:0009897;GO:0006508;GO:0008233;GO:0005886;GO:0008270;GO:0005765;GO:0016787;GO:0005634;GO:0046872;GO:0016021;GO:0016020;GO:0007275;GO:0005615;GO:0030154;GO:0008237;GO:0004177;GO:0046718;GO:0070062;GO:0007165;GO:0007267;GO:0043312;GO:0016032;GO:0004872;GO:0030667;GO:0001525;GO:0001618;GO:0005793;GO:0042277;GO:0070006;GO:0008217;GO:0043171	K11140-ko00480 Glutathione metabolism;ko04640 Hematopoietic cell lineage;ko04614 Renin-angiotensin system	KOG1046-Puromycin-sensitive aminopeptidase and related aminopeptidases[EO]
ENSG00000243627	AP000322.1	0.106278	1.30287	-3.61577	0.000136096	0.00149285	down	-	GO:0016021;GO:0016020	-	-
ENSG00000242802	AP5Z1	29.0319	72.0485	-1.31133	6.99452e-07	1.46944e-05	down	adaptor related protein complex 5 zeta 1 subunit [Source:HGNC Symbol;Acc:HGNC:22197]	GO:0005654;GO:0015031;GO:0016607;GO:0005737;GO:0005634;GO:0006810;GO:0006281;GO:0006974;GO:0005515;GO:0016197;GO:0000724;GO:0030119;GO:0044599	-	-
ENSG00000034053	APBA2	0.0166517	5.19314	-8.2848	6.69385e-09	2.07426e-07	down	amyloid beta precursor protein binding family A member 2 [Source:HGNC Symbol;Acc:HGNC:579]	GO:0008021;GO:0015031;GO:0006810;GO:0007268;GO:0001540;GO:0005515;GO:0007399;GO:0005886;GO:0035264;GO:0010468;GO:0007626;GO:0001701	-	KOG3605-Beta amyloid precursor-binding protein[R]
ENSG00000077420	APBB1IP	0.0450017	2.75586	-5.93638	0.00168437	0.0122634	down	amyloid beta precursor protein binding family B member 1 interacting protein [Source:HGNC Symbol;Acc:HGNC:17379]	GO:0005515;GO:0005886;GO:0007165;GO:0005829;GO:0016020;GO:0005737;GO:0030054;GO:0005856;GO:0005925;GO:0042995;GO:0030027;GO:0042101;GO:0045785;GO:0002291	K17704-ko04015 Rap1 signaling pathway;ko04611 Platelet activation	KOG3751-Growth factor receptor-bound proteins (GRB7, GRB10, GRB14)[T]
ENSG00000154856	APCDD1	0.0001	0.117903	-10.2034	0.00101622	0.00810033	down	APC down-regulated 1 [Source:HGNC Symbol;Acc:HGNC:15718]	GO:0043615;GO:0005886;GO:0016021;GO:0016020;GO:0016055;GO:0005887;GO:0017147;GO:0030178;GO:0001942	-	-
ENSG00000100823	APEX1	58.7624	124.925	-1.0881	0.00574862	0.0331543	down	apurinic/apyrimidinic endodeoxyribonuclease 1 [Source:HGNC Symbol;Acc:HGNC:587]	GO:0006284;GO:0003906;GO:0005515;GO:0090305;GO:0006281;GO:0004519;GO:0055114;GO:0005739;GO:0005813;GO:0031490;GO:0005840;GO:0005622;GO:0006355;GO:0006351;GO:0003677;GO:0016829;GO:0016787;GO:0005783;GO:0016491;GO:0005634;GO:0046872;GO:0016607;GO:0005737;GO:0003723;GO:0004518;GO:0090502;GO:0004527;GO:0048471;GO:0006974;GO:0003713;GO:0005654;GO:0006310;GO:1903507;GO:0005730;GO:0000784;GO:0004523;GO:…	K10771-ko03410 Base excision repair	KOG1294-Apurinic/apyrimidinic endonuclease and related enzymes[L]
ENSG00000128394	APOBEC3F	9.66913	25.6633	-1.40825	2.26986e-07	5.28355e-06	down	apolipoprotein B mRNA editing enzyme catalytic subunit 3F [Source:HGNC Symbol;Acc:HGNC:17356]	GO:0016787;GO:0030529;GO:0003824;GO:0046872;GO:0008270;GO:0005737;GO:0003723;GO:0002376;GO:0045087;GO:0051607;GO:0016814;GO:0000932;GO:0005515;GO:0045071;GO:0080111;GO:0009972;GO:0010529;GO:0070383;GO:0045869;GO:0004126;GO:0002230;GO:0016553;GO:0048525;GO:0030895	-	-
ENSG00000239713	APOBEC3G	3.69449	14.7191	-1.99425	7.33603e-09	2.24825e-07	down	apolipoprotein B mRNA editing enzyme catalytic subunit 3G [Source:HGNC Symbol;Acc:HGNC:17357]	GO:0016787;GO:0042803;GO:0008270;GO:0030529;GO:0003824;GO:0046872;GO:0005737;GO:0005634;GO:0003723;GO:0002376;GO:0045087;GO:0051607;GO:0016814;GO:0000932;GO:0005515;GO:0005829;GO:0045071;GO:0016032;GO:0047844;GO:0010529;GO:0070383;GO:0009972;GO:0045869;GO:0004126;GO:0002230;GO:0016553;GO:0048525;GO:0030895;GO:0008829	-	-
ENSG00000110245	APOC3	0.0001	0.588749	-12.5234	0.00832376	0.0442328	down	apolipoprotein C3 [Source:HGNC Symbol;Acc:HGNC:610]	GO:0008289;GO:0006869;GO:0042157;GO:0005576;GO:0034378;GO:0034375;GO:0034371;GO:0016042;GO:0006629;GO:0006810;GO:0034361;GO:0042627;GO:0070062;GO:0005615;GO:0001523;GO:0033344;GO:0042632;GO:0050995;GO:0034379;GO:0015485;GO:0005543;GO:0043691;GO:0034366;GO:0007186;GO:0032489;GO:0033700;GO:0045833;GO:0005769;GO:0070653;GO:0010903;GO:0070328;GO:0034382;GO:0034363;GO:0055102;GO:0060621;GO:0010916;GO:…	K08759-ko03320 PPAR signaling pathway	-
ENSG00000130203	APOE	11.3938	26.9499	-1.24203	8.82792e-06	0.000138072	down	apolipoprotein E [Source:HGNC Symbol;Acc:HGNC:613]	GO:0034362;GO:0005615;GO:0097006;GO:0090209;GO:0072358;GO:0070328;GO:0055088;GO:0050728;GO:0051651;GO:0048844;GO:0042632;GO:0042311;GO:0042159;GO:0042158;GO:0034374;GO:0042157;GO:0034372;GO:0033344;GO:0010976;GO:0010877;GO:0010873;GO:0010468;GO:0008203;GO:0006979;GO:0006874;GO:0006707;GO:0006629;GO:0002021;GO:0071813;GO:0060228;GO:0017127;GO:0034378;GO:0034375;GO:0034371;GO:0034382;GO:0005576;GO:…	K04524-ko05010 Alzheimer's disease	-
ENSG00000128335	APOL2	30.9675	165.774	-2.42039	6.43686e-18	5.91e-16	down	apolipoprotein L2 [Source:HGNC Symbol;Acc:HGNC:619]	GO:0008289;GO:0006869;GO:0042157;GO:0006629;GO:0005576;GO:0005789;GO:0016021;GO:0016020;GO:0005737;GO:0006810;GO:0007275;GO:0008203;GO:0005102;GO:0006953;GO:0060135;GO:0008035	-	-
ENSG00000128284	APOL3	3.02795	11.2908	-1.89873	2.86048e-07	6.52558e-06	down	apolipoprotein L3 [Source:HGNC Symbol;Acc:HGNC:14868]	GO:0008289;GO:0004871;GO:0006869;GO:0042157;GO:0005576;GO:0016020;GO:0005737;GO:0006810;GO:0007165;GO:0043123;GO:0006954;GO:0005319	-	-
ENSG00000221963	APOL6	0.938143	8.61411	-3.19882	2.54202e-27	4.44823e-25	down	apolipoprotein L6 [Source:HGNC Symbol;Acc:HGNC:14870]	GO:0008289;GO:0005515;GO:0006869;GO:0042157;GO:0005576;GO:0016021;GO:0016020;GO:0005737;GO:0006810	-	-
ENSG00000112379	ARFGEF3	0.158912	0.0363983	2.12628	0.000106145	0.00120335	up	ARFGEF family member 3 [Source:HGNC Symbol;Acc:HGNC:21213]	GO:0043547;GO:0016021;GO:0016020;GO:0005737;GO:0031410;GO:0005086;GO:0032012;GO:0005085;GO:0010923;GO:0030133;GO:0030658	-	KOG1846-Uncharacterized conserved protein, contains Sec7 domain[U]
ENSG00000159314	ARHGAP27	1.75205	9.19164	-2.39128	1.17955e-16	9.85657e-15	down	Rho GTPase activating protein 27 [Source:HGNC Symbol;Acc:HGNC:31813]	GO:0043547;GO:0007165;GO:0005654;GO:0005829;GO:0005096;GO:0005634;GO:0016020;GO:0005737;GO:0006897;GO:0006898;GO:0017124;GO:0005622	-	KOG1450-Predicted Rho GTPase-activating protein[T]
ENSG00000089820	ARHGAP4	0.93542	2.68491	-1.52119	3.35485e-05	0.000449145	down	Rho GTPase activating protein 4 [Source:HGNC Symbol;Acc:HGNC:674]	GO:0043547;GO:0007165;GO:0005096;GO:0030426;GO:0005874;GO:0005794;GO:0005737;GO:0030517;GO:0010764;GO:0007399;GO:0009967;GO:0005515;GO:0005829;GO:0051056;GO:0007266;GO:0005070;GO:0007010;GO:0048365;GO:0030336	-	-
ENSG00000111348	ARHGDIB	8.45258	3.45412	1.29107	4.47131e-06	7.64439e-05	up	Rho GDP dissociation inhibitor beta [Source:HGNC Symbol;Acc:HGNC:679]	GO:0016020;GO:0005829;GO:0071461;GO:0043547;GO:0050790;GO:0005737;GO:0005856;GO:0005094;GO:0005096;GO:0005515;GO:0070062;GO:0051056;GO:0007275;GO:2000249;GO:0006928;GO:0031410;GO:0048365;GO:0035023;GO:0007162;GO:0003924;GO:1901164	K12462-ko04962 Vasopressin-regulated water reabsorption;ko04722 Neurotrophin signaling pathway	KOG3205-Rho GDP-dissociation inhibitor[T]
ENSG00000142632	ARHGEF19	0.0001	1.68355	-14.0392	4.01773e-13	2.33726e-11	down	Rho guanine nucleotide exchange factor 19 [Source:HGNC Symbol;Acc:HGNC:26604]	GO:0043547;GO:0042060;GO:0005515;GO:0035023;GO:0005089;GO:0005085;GO:0005096;GO:0005829;GO:0051056;GO:0060071;GO:0043065;GO:0032956	-	KOG3523-Putative guanine nucleotide exchange factor TIM[T]
ENSG00000240771	ARHGEF25	9.52153	22.0676	-1.21266	1.03245e-05	0.000159137	down	Rho guanine nucleotide exchange factor 25 [Source:HGNC Symbol;Acc:HGNC:30275]	GO:0043547;GO:0035023;GO:0005089;GO:0005886;GO:0016020;GO:0005737;GO:0005085;GO:0005829;GO:0030016;GO:0030017	-	-
ENSG00000117713	ARID1A	8.28505	3.77601	1.13365	1.04296e-08	3.13393e-07	up	AT-rich interaction domain 1A [Source:HGNC Symbol;Acc:HGNC:11110]	GO:0003677;GO:0005654;GO:0005634;GO:0006338;GO:0090544;GO:0071565;GO:0071564;GO:0016514;GO:0000790;GO:1901998;GO:0060674;GO:0055007;GO:0043044;GO:0030900;GO:0019827;GO:0007566;GO:0007369;GO:0006344;GO:0006325;GO:0003408;GO:0003205;GO:0001843;GO:0001704;GO:0000122;GO:0031491;GO:0005515;GO:0016569;GO:0006355;GO:0006351;GO:0007399;GO:0045893;GO:0003713;GO:0030521;GO:0016922;GO:0006337;GO:0006357;GO:…	-	KOG2510-SWI-SNF chromatin-remodeling complex protein[B]
ENSG00000170540	ARL6IP1	6.14843	14.4892	-1.23669	0.00156604	0.0115542	down	ADP ribosylation factor like GTPase 6 interacting protein 1 [Source:HGNC Symbol;Acc:HGNC:697]	GO:0016021;GO:0005829;GO:0005784;GO:0005783;GO:0005737;GO:0006613;GO:0002038;GO:0005515;GO:0005789;GO:0016020;GO:0006915;GO:0042802;GO:0012505;GO:0030176;GO:0043066;GO:0043154;GO:0071787;GO:1990809	-	-
ENSG00000177917	ARL6IP6	4.98318	12.4171	-1.31719	6.21822e-05	0.000756872	down	ADP ribosylation factor like GTPase 6 interacting protein 6 [Source:HGNC Symbol;Acc:HGNC:24048]	GO:0016021;GO:0016020	-	-
ENSG00000126947	ARMCX1	3.45722	9.82849	-1.50735	1.87137e-05	0.00027103	down	armadillo repeat containing, X-linked 1 [Source:HGNC Symbol;Acc:HGNC:18073]	GO:0005515;GO:0016021;GO:0016020	-	-
ENSG00000102401	ARMCX3	1.24594	2.95336	-1.24513	0.00445367	0.0271619	down	armadillo repeat containing, X-linked 3 [Source:HGNC Symbol;Acc:HGNC:24065]	GO:0031307;GO:0045944;GO:0034613;GO:0016021;GO:0016020	-	-
ENSG00000198960	ARMCX6	11.3303	27.6596	-1.28759	0.000165902	0.0017522	down	armadillo repeat containing, X-linked 6 [Source:HGNC Symbol;Acc:HGNC:26094]	GO:0016021;GO:0016020	-	-
ENSG00000141480	ARRB2	98.4068	46.5873	1.07882	5.15788e-07	1.1167e-05	up	arrestin beta 2 [Source:HGNC Symbol;Acc:HGNC:712]	GO:0005515;GO:0005886;GO:0007165;GO:0016567;GO:0043231;GO:0015031;GO:0016020;GO:0005737;GO:0005634;GO:0006810;GO:0005905;GO:0031410;GO:0005829;GO:0006366;GO:0061024;GO:0016579;GO:0060071;GO:0032947;GO:0032088;GO:0031625;GO:0005102;GO:0019899;GO:0045953;GO:0070374;GO:0001664;GO:0030168;GO:0043161;GO:0060326;GO:0009968;GO:0031397;GO:0031398;GO:0030139;GO:0007179;GO:0002031;GO:0002092;GO:0051898;GO:…	K04439-ko04010 MAPK signaling pathway;ko04340 Hedgehog signaling pathway;ko04144 Endocytosis;ko04062 Chemokine signaling pathway;ko04740 Olfactory transduction;ko05032 Morphine addiction	KOG3865-Arrestin[T]
ENSG00000113369	ARRDC3	0.217047	0.707775	-1.70528	0.00876864	0.0461262	down	arrestin domain containing 3 [Source:HGNC Symbol;Acc:HGNC:29263]	GO:0090327;GO:0071879;GO:0060613;GO:0044252;GO:0043588;GO:0031651;GO:0001659;GO:0005515;GO:0005886;GO:0016020;GO:0005737;GO:0005764;GO:0005768;GO:0005769;GO:0051443;GO:0031699	-	KOG3780-Thioredoxin binding protein TBP-2/VDUP1[R]
ENSG00000174939	ASPHD1	13.151	32.9896	-1.32684	4.0913e-06	7.05146e-05	down	aspartate beta-hydroxylase domain containing 1 [Source:HGNC Symbol;Acc:HGNC:27380]	GO:0018193;GO:0055114;GO:0016491;GO:0016021;GO:0016020;GO:0051213	-	KOG3696-Aspartyl beta-hydroxylase[O]
ENSG00000128203	ASPHD2	1.23349	4.53256	-1.87758	3.08845e-09	1.00962e-07	down	aspartate beta-hydroxylase domain containing 2 [Source:HGNC Symbol;Acc:HGNC:30437]	GO:0018193;GO:0055114;GO:0016491;GO:0046872;GO:0016021;GO:0016020;GO:0051213	-	KOG3696-Aspartyl beta-hydroxylase[O]
ENSG00000066279	ASPM	0.561386	1.38163	-1.29931	0.00272548	0.0181788	down	abnormal spindle microtubule assembly [Source:HGNC Symbol;Acc:HGNC:19048]	GO:0097431;GO:0072687;GO:0030496;GO:0005874;GO:0005737;GO:0000922;GO:0097150;GO:0090306;GO:0090263;GO:0051661;GO:0051445;GO:0048589;GO:0048477;GO:0045769;GO:0045665;GO:0021987;GO:0021873;GO:0008584;GO:0007420;GO:0007283;GO:0002052;GO:0001764;GO:0005516;GO:0051301;GO:0005634;GO:0007049;GO:0005856;GO:0005819;GO:0007051;GO:0051653;GO:0036449	-	KOG0165-Microtubule-associated protein Asp[Z]
ENSG00000130707	ASS1	0.453265	44.5305	-6.6183	1.08799e-92	1.79809e-89	down	argininosuccinate synthase 1 [Source:HGNC Symbol;Acc:HGNC:758]	GO:0008652;GO:0005515;GO:0016874;GO:0005829;GO:0005524;GO:0000166;GO:0005737;GO:0003723;GO:0000050;GO:0042802;GO:0070062;GO:0045429;GO:0071499;GO:0006526;GO:0004055;GO:0016597;GO:0000052;GO:0000053;GO:0006531;GO:1903038;GO:0043209;GO:0005739	K01940-ko01230 Biosynthesis of amino acids;ko00250 Alanine, aspartate and glutamate metabolism;ko00220 Arginine biosynthesis	KOG1706-Argininosuccinate synthase[E]
ENSG00000111676	ATN1	148.134	65.5382	1.1765	3.95153e-11	1.74926e-09	up	atrophin 1 [Source:HGNC Symbol;Acc:HGNC:3033]	GO:0005515;GO:0006355;GO:0006351;GO:0005654;GO:0005737;GO:0005634;GO:0048471;GO:0030054;GO:0003714;GO:0000122;GO:0019904;GO:0007417;GO:0016363;GO:0051402	-	KOG2133-Transcriptional corepressor Atrophin-1/DRPLA[R]
ENSG00000172238	ATOH1	0.193432	0.0109583	4.14173	0.00446198	0.0271998	up	atonal bHLH transcription factor 1 [Source:HGNC Symbol;Acc:HGNC:797]	GO:0005634;GO:2000982;GO:0048839;GO:0045944;GO:0045666;GO:0045664;GO:0045609;GO:0043066;GO:0042668;GO:0042667;GO:0042491;GO:0042472;GO:0030182;GO:0030154;GO:0021987;GO:0007420;GO:0007411;GO:0007219;GO:0001764;GO:0043565;GO:0031490;GO:0003677;GO:0001077;GO:0000978;GO:0006355;GO:0006351;GO:0046983;GO:0007275;GO:0007399;GO:0007417;GO:0006366;GO:0003700	-	KOG4395-Transcription factor Atonal, contains HTH domain[K]
ENSG00000206190	ATP10A	6.18026	29.8644	-2.27269	5.24637e-26	8.96949e-24	down	ATPase phospholipid transporting 10A (putative) [Source:HGNC Symbol;Acc:HGNC:13542]	GO:0005886;GO:0046872;GO:0016787;GO:0005789;GO:0005783;GO:0000287;GO:0005524;GO:0000166;GO:0016021;GO:0016020;GO:0006810;GO:0006869;GO:0004012;GO:0015914;GO:0005515;GO:0034220;GO:0008360;GO:0045332	-	KOG0206-P-type ATPase[R]
ENSG00000074370	ATP2A3	0.0001	0.0790383	-9.62641	0.00334051	0.0215374	down	ATPase sarcoplasmic/endoplasmic reticulum Ca2+ transporting 3 [Source:HGNC Symbol;Acc:HGNC:813]	GO:0006811;GO:0005783;GO:0046872;GO:0016787;GO:0005789;GO:0005524;GO:0000166;GO:0016021;GO:0016020;GO:0005634;GO:0006810;GO:0005388;GO:0006816;GO:0070588;GO:0099132;GO:0033017;GO:0034220;GO:0016529;GO:0031965;GO:1903779;GO:0031095	K05853-ko04020 Calcium signaling pathway;ko04022 cGMP - PKG signaling pathway;ko04972 Pancreatic secretion;ko05010 Alzheimer's disease	KOG0202-Ca2+ transporting ATPase[P]
ENSG00000124172	ATP5E	31.2085	67.6129	-1.11536	0.000645292	0.00553678	down	ATP synthase, H+ transporting, mitochondrial F1 complex, epsilon subunit [Source:HGNC Symbol;Acc:HGNC:838]	GO:0042407;GO:0006811;GO:0005739;GO:0005743;GO:0016787;GO:0016020;GO:0006810;GO:0099132;GO:0015992;GO:0046933;GO:0015986;GO:0005759;GO:0006754;GO:0045261;GO:0016887;GO:0022857;GO:0042776;GO:0005753;GO:0000275	K02135-ko00190 Oxidative phosphorylation;ko05010 Alzheimer's disease;ko05012 Parkinson's disease;ko05016 Huntington's disease	KOG3495-Mitochondrial F1F0-ATP synthase, subunit epsilon/ATP15[C]
ENSG00000125375	ATP5S	0.909392	1.97281	-1.11728	0.00949213	0.0489719	down	ATP synthase, H+ transporting, mitochondrial Fo complex subunit s (factor B) [Source:HGNC Symbol;Acc:HGNC:18799]	GO:0042407;GO:0006811;GO:0005739;GO:0005743;GO:0046872;GO:0016020;GO:0006810;GO:0015992;GO:0006754;GO:0042776;GO:0045263;GO:0015078	-	KOG3864-Uncharacterized conserved protein[S]
ENSG00000185883	ATP6V0C	728.951	361.029	1.01371	9.28498e-10	3.36021e-08	up	ATPase H+ transporting V0 subunit c [Source:HGNC Symbol;Acc:HGNC:855]	GO:0005515;GO:0006811;GO:0005765;GO:0016021;GO:0016020;GO:0006810;GO:0015078;GO:0015991;GO:0015992;GO:0033179;GO:0005925;GO:0005886;GO:0070062;GO:0034220;GO:0010008;GO:0031625;GO:0043312;GO:0070821;GO:0033177;GO:0016032;GO:0005773;GO:0005774;GO:0030670;GO:0035577;GO:0046961;GO:0008286;GO:0016241;GO:0033572;GO:0090383;GO:0101003;GO:0030177;GO:0046933;GO:0007042;GO:0000220	K02155-ko00190 Oxidative phosphorylation;ko04145 Phagosome;ko04142 Lysosome;ko04966 Collecting duct acid secretion;ko04721 Synaptic vesicle cycle;ko05323 Rheumatoid arthritis;ko05110 Vibrio cholerae infection;ko05120 Epithelial cell signaling in Helicobacter pylori infection;ko05152 Tuberculosis	KOG0232-Vacuolar H+-ATPase V0 sector, subunits c/c'[C]
ENSG00000130270	ATP8B3	0.390563	1.80582	-2.20902	2.23134e-08	6.29772e-07	down	ATPase phospholipid transporting 8B3 [Source:HGNC Symbol;Acc:HGNC:13535]	GO:0016021;GO:0001669;GO:0045332;GO:0007339;GO:0004012;GO:0046872;GO:0016787;GO:0005789;GO:0005783;GO:0000287;GO:0005524;GO:0000166;GO:0016020;GO:0006810;GO:0006869;GO:0031410;GO:0015914;GO:0005886;GO:0005794;GO:0007030;GO:0002080	-	-
ENSG00000054793	ATP9A	0.552852	1.42624	-1.36725	7.8782e-05	0.000927794	down	ATPase phospholipid transporting 9A (putative) [Source:HGNC Symbol;Acc:HGNC:13540]	GO:0005802;GO:0005794;GO:0046872;GO:0016787;GO:0000287;GO:0005524;GO:0000166;GO:0016021;GO:0016020;GO:0048471;GO:0031901;GO:0004012;GO:0015914;GO:0005768;GO:0005886;GO:0005769;GO:0055037;GO:0006890;GO:0045332;GO:0006897	-	KOG0210-P-type ATPase[P]
ENSG00000087586	AURKA	9.22662	19.6617	-1.09152	0.00490665	0.0292043	down	aurora kinase A [Source:HGNC Symbol;Acc:HGNC:11393]	GO:0046982;GO:0000278;GO:0005515;GO:0005813;GO:0051301;GO:0016310;GO:0016301;GO:0016740;GO:0005829;GO:0005634;GO:0006468;GO:0005524;GO:0004674;GO:0000166;GO:0004672;GO:0005737;GO:0007049;GO:0005856;GO:0005874;GO:0000226;GO:0042995;GO:0000922;GO:0005815;GO:0005819;GO:0030496;GO:0051321;GO:0005929;GO:0005814;GO:0030030;GO:0010972;GO:0031145;GO:0006977;GO:0005654;GO:0007100;GO:0000086;GO:0007052;GO:…	-	-
ENSG00000160862	AZGP1	0.380436	0.0276433	3.78265	0.00160757	0.0118254	up	alpha-2-glycoprotein 1, zinc-binding [Source:HGNC Symbol;Acc:HGNC:910]	GO:0005576;GO:0007155;GO:0071806;GO:0005634;GO:0090501;GO:0005615;GO:0003823;GO:0005886;GO:0070062;GO:0001895;GO:0055085;GO:0008285;GO:0005515;GO:0004540;GO:0001948;GO:0001580;GO:0008320;GO:0019882	-	-
ENSG00000166710	B2M	191.83	433.846	-1.17735	0.00450148	0.0273268	down	beta-2-microglobulin [Source:HGNC Symbol;Acc:HGNC:914]	GO:0006955;GO:0005576;GO:0005886;GO:0005829;GO:0005794;GO:0002376;GO:0002474;GO:0042612;GO:0009897;GO:0005615;GO:1904440;GO:0071283;GO:0055072;GO:0046686;GO:0045646;GO:0042493;GO:0042026;GO:0033216;GO:0033077;GO:0010977;GO:0006826;GO:0002481;GO:0002237;GO:0001916;GO:0005515;GO:0016020;GO:0005925;GO:0050776;GO:0042802;GO:0070062;GO:0044267;GO:0001895;GO:0002479;GO:0045087;GO:0043312;GO:0030670;GO:…	K08055-ko04612 Antigen processing and presentation	-
ENSG00000177191	B3GNT8	0.0001	0.199392	-10.9614	0.00263008	0.0176853	down	UDP-GlcNAc:betaGal beta-1,3-N-acetylglucosaminyltransferase 8 [Source:HGNC Symbol;Acc:HGNC:24139]	GO:0005794;GO:0006486;GO:0016757;GO:0016740;GO:0016020;GO:0016021;GO:0000139;GO:0008378;GO:0070062;GO:0016266;GO:0008499;GO:0016262;GO:0030311	-	KOG2287-Galactosyltransferases[G]
ENSG00000135454	B4GALNT1	6.93978	34.5894	-2.31737	5.14688e-16	4.0081e-14	down	beta-1,4-N-acetyl-galactosaminyltransferase 1 [Source:HGNC Symbol;Acc:HGNC:4117]	GO:0005886;GO:0019915;GO:0007283;GO:0006687;GO:0001574;GO:0008376;GO:0003947;GO:0016758;GO:0006629;GO:0030173;GO:0005794;GO:0016757;GO:0016740;GO:0016021;GO:0016020;GO:0000139;GO:0006665;GO:0005975;GO:0030259	K00725-ko00604 Glycosphingolipid biosynthesis - ganglio series	-
ENSG00000182272	B4GALNT4	0.105007	24.2686	-7.85247	6.6179e-103	3.28115e-99	down	beta-1,4-N-acetyl-galactosaminyltransferase 4 [Source:HGNC Symbol;Acc:HGNC:26315]	GO:0005794;GO:0016740;GO:0016021;GO:0016020;GO:0008376;GO:0032580;GO:0033842	K09657-ko00513 Various types of N-glycan biosynthesis	KOG3588-Chondroitin synthase 1[G]
ENSG00000123810	B9D2	12.6191	30.1238	-1.25529	2.53112e-05	0.000354166	down	B9 protein domain 2 [Source:HGNC Symbol;Acc:HGNC:28636]	GO:0036038;GO:0016020;GO:0060271;GO:0043015;GO:0005515;GO:0005737;GO:0005634;GO:0005856;GO:0042995;GO:0005813;GO:0005929;GO:0005829;GO:0036064;GO:0030030;GO:0097711;GO:0007062;GO:0035869	-	KOG4028-Uncharacterized conserved protein[S]
ENSG00000164929	BAALC	0.0001	0.374849	-11.8721	1.73373e-06	3.28503e-05	down	brain and acute leukemia, cytoplasmic [Source:HGNC Symbol;Acc:HGNC:14333]	GO:0005737;GO:0005886;GO:0005829;GO:0005634;GO:0016020;GO:0030054;GO:0045202;GO:0045211;GO:0045121;GO:0014069;GO:0043005	-	-
ENSG00000182240	BACE2	7.38896	26.9333	-1.86595	1.35487e-13	8.36198e-12	down	beta-site APP-cleaving enzyme 2 [Source:HGNC Symbol;Acc:HGNC:934]	GO:0006508;GO:0008233;GO:0005794;GO:0016787;GO:0005783;GO:0016021;GO:0016020;GO:0004190;GO:0005768;GO:0030163;GO:0009986;GO:0006509;GO:0016486;GO:0001540;GO:0050435;GO:0042985	K07747-ko05010 Alzheimer's disease	KOG1339-Aspartyl protease[O]
ENSG00000007516	BAIAP3	0.0635837	0.68323	-3.42564	1.17993e-06	2.32762e-05	down	BAI1 associated protein 3 [Source:HGNC Symbol;Acc:HGNC:948]	GO:0045202;GO:0098793;GO:0005783;GO:0007269;GO:0007186;GO:0008022	K15621-ko05202 Transcriptional misregulation in cancers	KOG1328-Synaptic vesicle protein BAIAP3, involved in vesicle priming/regulation[UT]
ENSG00000095739	BAMBI	4.85507	10.8619	-1.16171	0.000457134	0.00411337	down	BMP and activin membrane bound inhibitor [Source:HGNC Symbol;Acc:HGNC:30251]	GO:0007179;GO:0016021;GO:0016020;GO:0005737;GO:0005886;GO:0030512;GO:0008284;GO:0090263;GO:0045893;GO:0005109;GO:0032092;GO:0016477;GO:0010718;GO:0035413;GO:0005114;GO:0008360	K10162-ko04310 Wnt signaling pathway;ko04350 TGF-beta signaling pathway	-
ENSG00000168062	BATF2	2.83834	70.7086	-4.63877	3.54804e-61	2.3988e-58	down	basic leucine zipper ATF-like transcription factor 2 [Source:HGNC Symbol;Acc:HGNC:25163]	GO:0043011;GO:0042832;GO:0005515;GO:0043565;GO:0006355;GO:0006351;GO:0003700;GO:0003677;GO:0006357;GO:0005634;GO:0030154	-	KOG1414-Transcriptional activator FOSB/c-Fos and related bZIP transcription factors[K]
ENSG00000123685	BATF3	36.0453	123.577	-1.77753	4.02332e-09	1.28694e-07	down	basic leucine zipper ATF-like transcription factor 3 [Source:HGNC Symbol;Acc:HGNC:28915]	GO:0097028;GO:0043011;GO:0009615;GO:0005515;GO:0043565;GO:0006355;GO:0006351;GO:0003700;GO:0003677;GO:0006357;GO:0005634;GO:0000978;GO:0001078;GO:0000122;GO:0003714;GO:0006366	-	KOG1414-Transcriptional activator FOSB/c-Fos and related bZIP transcription factors[K]
ENSG00000163093	BBS5	0.0001	0.758803	-12.8895	1.47245e-10	6.0395e-09	down	Bardet-Biedl syndrome 5 [Source:HGNC Symbol;Acc:HGNC:970]	GO:0005515;GO:0005886;GO:0015031;GO:0016020;GO:0005737;GO:0006810;GO:0005856;GO:0050896;GO:0042995;GO:0005815;GO:0034464;GO:0005929;GO:0005829;GO:0030030;GO:0007601;GO:0046907;GO:0036064;GO:0060170;GO:0001947;GO:0005622;GO:0060271;GO:0044458;GO:0001103;GO:0032402;GO:0032266	-	-
ENSG00000132692	BCAN	4.17173	0.556915	2.90512	5.86333e-11	2.53953e-09	up	brevican [Source:HGNC Symbol;Acc:HGNC:23059]	GO:0005578;GO:0021766;GO:0005576;GO:0007155;GO:0030246;GO:0016020;GO:0031225;GO:0005540;GO:0043202;GO:0030198;GO:0030203;GO:0005796;GO:0005201;GO:0001501;GO:0007417;GO:0030206;GO:0030207;GO:0030208;GO:0022617	-	-
ENSG00000124243	BCAS4	6.42185	14.4313	-1.16814	1.11348e-05	0.000170216	down	breast carcinoma amplified sequence 4 [Source:HGNC Symbol;Acc:HGNC:14367]	GO:0005737;GO:0046907;GO:0031083	-	-
ENSG00000186666	BCDIN3D	1.44634	3.23801	-1.1627	0.00423075	0.0260572	down	BCDIN3 domain containing RNA methyltransferase [Source:HGNC Symbol;Acc:HGNC:27050]	GO:0005515;GO:0032259;GO:0016740;GO:0008168;GO:0005829;GO:0005634;GO:0005737;GO:0010586;GO:0008171;GO:0008173;GO:0001510;GO:2000632	-	KOG2899-Predicted methyltransferase[R]
ENSG00000099968	BCL2L13	8.74013	22.0012	-1.33186	6.23366e-05	0.000758132	down	BCL2 like 13 [Source:HGNC Symbol;Acc:HGNC:17164]	GO:0005515;GO:0005739;GO:0042981;GO:0016021;GO:0016020;GO:0005634;GO:0006915;GO:0031966;GO:0008656;GO:0006919	K15485-ko05134 Legionellosis	-
ENSG00000258643	BCL2L2-PABPN1	7.53817	1.74441	2.11148	9.27359e-09	2.80356e-07	up	BCL2L2-PABPN1 readthrough [Source:HGNC Symbol;Acc:HGNC:42959]	GO:0097136;GO:0097718;GO:0046982;GO:0005515;GO:0005739;GO:0042981;GO:0016020;GO:0006915;GO:0031966;GO:0070062;GO:0043066;GO:0007283	K02163-ko05206 MicroRNAs in cancer	KOG4209-Splicing factor RNPS1, SR protein superfamily[A]
ENSG00000164039	BDH2	7.03221	15.8516	-1.17258	0.00175785	0.0126694	down	3-hydroxybutyrate dehydrogenase 2 [Source:HGNC Symbol;Acc:HGNC:32389]	GO:0055114;GO:0016491;GO:0005829;GO:0005737;GO:0070062;GO:0030855;GO:0055072;GO:0046951;GO:0003858;GO:0016628;GO:0051287;GO:0006635;GO:0019290;GO:0042168;GO:0008667	K00019-ko00650 Butanoate metabolism;ko00072 Synthesis and degradation of ketone bodies	KOG0725-Reductases with broad range of substrate specificities[R]
ENSG00000100739	BDKRB1	18.8966	45.6321	-1.27192	0.00362766	0.0228829	down	bradykinin receptor B1 [Source:HGNC Symbol;Acc:HGNC:1029]	GO:0043005;GO:0016020;GO:0005886;GO:0051281;GO:0045776;GO:0032496;GO:0030308;GO:0019233;GO:0016477;GO:0007205;GO:0006954;GO:0002687;GO:0001933;GO:0042277;GO:0004947;GO:0007165;GO:0004871;GO:0005515;GO:0007186;GO:0004930;GO:0016021;GO:0006950;GO:0005887;GO:0009612;GO:0005783;GO:0007204	K03915-ko04020 Calcium signaling pathway;ko04080 Neuroactive ligand-receptor interaction;ko04810 Regulation of actin cytoskeleton;ko04610 Complement and coagulation cascades;ko04750 Inflammatory mediator regulation of TRP channels;ko05200 Pathways in cancer	KOG3656-FOG: 7 transmembrane receptor[R]
ENSG00000183092	BEGAIN	0.0001	0.216365	-11.0793	6.01508e-05	0.000736972	down	brain enriched guanylate kinase associated [Source:HGNC Symbol;Acc:HGNC:24163]	GO:0005515;GO:0016020;GO:0005737	-	-
ENSG00000167995	BEST1	2.43147	9.36048	-1.94476	4.94827e-08	1.30497e-06	down	bestrophin 1 [Source:HGNC Symbol;Acc:HGNC:12703]	GO:0005886;GO:0006811;GO:0007601;GO:0016021;GO:0016020;GO:0006810;GO:0005254;GO:0006821;GO:0015701;GO:0034707;GO:1902476;GO:0050896;GO:0042802;GO:0005229;GO:0034220;GO:0016323;GO:0005829;GO:0015106;GO:0030321;GO:0051924;GO:0050908	-	KOG3547-Bestrophin (Best vitelliform macular dystrophy-associated protein)[R]
ENSG00000127325	BEST3	0.127677	0.601322	-2.23563	0.00683895	0.037942	down	bestrophin 3 [Source:HGNC Symbol;Acc:HGNC:17105]	GO:0005886;GO:0006811;GO:0006810;GO:0005254;GO:0006821;GO:0034707;GO:1902476;GO:0016021;GO:0016020;GO:0003674;GO:0008150;GO:0043271;GO:0015698	-	KOG3547-Bestrophin (Best vitelliform macular dystrophy-associated protein)[R]
ENSG00000105829	BET1	4.56658	9.33361	-1.03132	0.00541961	0.0316744	down	Bet1 golgi vesicular membrane trafficking protein [Source:HGNC Symbol;Acc:HGNC:14562]	GO:0031985;GO:0031201;GO:0016021;GO:0005801;GO:0000139;GO:0048280;GO:0006888;GO:0019905;GO:0005515;GO:0005794;GO:0005789;GO:0005783;GO:0015031;GO:0016020;GO:0006810;GO:0016192;GO:0030133;GO:0048208;GO:0033116	K08504-ko04130 SNARE interactions in vesicular transport	KOG3385-V-SNARE[U]
ENSG00000133169	BEX1	0.0001	3.02939	-14.8867	1.47394e-10	6.0395e-09	down	brain expressed X-linked 1 [Source:HGNC Symbol;Acc:HGNC:1036]	GO:0005515;GO:0005737;GO:0005634;GO:0007275;GO:0007399;GO:0030154;GO:0045944;GO:0005667;GO:0051091;GO:0001102	-	-
ENSG00000182492	BGN	0.042937	50.9287	-10.212	9.59065e-77	1.18876e-73	down	biglycan [Source:HGNC Symbol;Acc:HGNC:1044]	GO:0042383;GO:0005622;GO:0005615;GO:0005578;GO:0019800;GO:0001974;GO:0050840;GO:0005539;GO:0005576;GO:0005737;GO:0008150;GO:0070062;GO:0004860;GO:0006469;GO:0019221;GO:0046426;GO:0031012;GO:0043202;GO:0030198;GO:0030203;GO:0005796;GO:0030206;GO:0030207;GO:0030208;GO:0005201;GO:0009986;GO:0030133	-	KOG0619-FOG: Leucine rich repeat[R]
ENSG00000270181	BIVM-ERCC5	0.0738103	0.619263	-3.06866	0.000117945	0.00132003	down	BIVM-ERCC5 readthrough [Source:HGNC Symbol;Acc:HGNC:43690]	GO:0090305;GO:0006281;GO:0004519;GO:0003824;GO:0003677;GO:0005634;GO:0016788;GO:0004518;GO:0006289;GO:0003697;GO:0004520;GO:0006295	-	-
ENSG00000196072	BLOC1S2	11.3318	23.6727	-1.06285	0.0035224	0.0224956	down	biogenesis of lysosomal organelles complex 1 subunit 2 [Source:HGNC Symbol;Acc:HGNC:20984]	GO:0005515;GO:0005739;GO:1904115;GO:0005765;GO:0016020;GO:0005737;GO:0005856;GO:0005764;GO:0005815;GO:0008089;GO:0032438;GO:0048490;GO:0008625;GO:0031175;GO:0043015;GO:0032418;GO:0031083;GO:0099078;GO:0000930;GO:0060155;GO:0097345;GO:0005829	-	KOG4559-Uncharacterized conserved protein[S]
ENSG00000106605	BLVRA	28.122	65.9638	-1.22997	0.000862188	0.00708127	down	biliverdin reductase A [Source:HGNC Symbol;Acc:HGNC:1062]	GO:0005515;GO:0008270;GO:0055114;GO:0016491;GO:0005829;GO:0046872;GO:0005737;GO:0004074;GO:0042167;GO:0070062	K00214-ko00860 Porphyrin and chlorophyll metabolism	-
ENSG00000101144	BMP7	0.120279	0.0001	10.2322	0.000311733	0.00294395	up	bone morphogenetic protein 7 [Source:HGNC Symbol;Acc:HGNC:1074]	GO:0030902;GO:0030855;GO:0030509;GO:0030326;GO:0021502;GO:0010942;GO:0009887;GO:0009880;GO:0008285;GO:0007435;GO:0007389;GO:0007411;GO:0003344;GO:0003272;GO:0001822;GO:0001707;GO:0001657;GO:0001654;GO:0008201;GO:0031982;GO:0031012;GO:0005615;GO:1905069;GO:0072136;GO:0072134;GO:0072133;GO:0072040;GO:0061384;GO:0060710;GO:0060687;GO:0060686;GO:0060485;GO:0060445;GO:0060411;GO:0060272;GO:0060037;GO:…	K16621-ko04350 TGF-beta signaling pathway;ko04390 Hippo signaling pathway;ko04060 Cytokine-cytokine receptor interaction;ko04360 Axon guidance	KOG3900-Transforming growth factor beta, bone morphogenetic protein and related proteins[T]
ENSG00000164619	BMPER	0.00886733	0.125927	-3.82794	0.00500122	0.0296959	down	BMP binding endothelial regulator [Source:HGNC Symbol;Acc:HGNC:24154]	GO:0030514;GO:0045446;GO:0005615;GO:0048839;GO:0005576;GO:0001657;GO:0070374;GO:0002043;GO:0060393;GO:0010594;GO:0042118	-	-
ENSG00000204217	BMPR2	0.387669	0.936676	-1.27273	0.00457714	0.0276862	down	bone morphogenetic protein receptor type 2 [Source:HGNC Symbol;Acc:HGNC:1078]	GO:0043025;GO:0030425;GO:0016324;GO:0014069;GO:0009986;GO:0009925;GO:0005901;GO:0005886;GO:0005737;GO:1905314;GO:0061298;GO:0060841;GO:0060840;GO:0060836;GO:0060413;GO:0060412;GO:0060173;GO:0060041;GO:0048842;GO:0048286;GO:0048010;GO:0045944;GO:0045906;GO:0045778;GO:0030509;GO:0014916;GO:0009952;GO:0007420;GO:0006468;GO:0003252;GO:0003197;GO:0003151;GO:0001974;GO:0001946;GO:0001893;GO:0001707;GO:…	K04671-ko04350 TGF-beta signaling pathway;ko04390 Hippo signaling pathway;ko04060 Cytokine-cytokine receptor interaction;ko04550 Signaling pathways regulating pluripotency of stem cells;ko04360 Axon guidance;ko05206 MicroRNAs in cancer	KOG3653-Transforming growth factor beta/activin receptor subfamily of serine/threonine kinases[T]
ENSG00000144857	BOC	2.06452	22.7816	-3.46399	6.64634e-22	8.23814e-20	down	BOC cell adhesion associated, oncogene regulated [Source:HGNC Symbol;Acc:HGNC:17173]	GO:0005887;GO:0007411;GO:0007224;GO:0045663;GO:0005886;GO:0007155;GO:0016021;GO:0016020;GO:0005515;GO:0051149;GO:0044295	K20020-ko04340 Hedgehog signaling pathway;ko04360 Axon guidance	-
ENSG00000176720	BOK	23.8249	49.1227	-1.04392	0.00406437	0.0251261	down	BOK, BCL2 family apoptosis regulator [Source:HGNC Symbol;Acc:HGNC:1087]	GO:0055038;GO:0033106;GO:0032588;GO:0031966;GO:0031901;GO:0005789;GO:0005739;GO:2001244;GO:1903899;GO:1902237;GO:1901030;GO:1901029;GO:0060546;GO:0051902;GO:0051402;GO:0051480;GO:0051259;GO:0048709;GO:0043524;GO:0043065;GO:0008635;GO:0008584;GO:0007420;GO:0006921;GO:0006915;GO:0046983;GO:0051400;GO:0046982;GO:0042803;GO:0031625;GO:0005102;GO:0005794;GO:0042981;GO:0005743;GO:0005783;GO:0016021;GO:…	K02561-ko04214 Apoptosis - fly;ko04215 Apoptosis - multiple species	KOG4728-Anti-apoptotic Bcl-2 family proteins, prevent opening of mitochondrial porin channel[T]
ENSG00000137274	BPHL	3.12387	7.33847	-1.23214	0.000253906	0.00247646	down	biphenyl hydrolase like [Source:HGNC Symbol;Acc:HGNC:1094]	GO:0005739;GO:0016787;GO:0070062;GO:0006805;GO:0005741;GO:0006520;GO:0009636;GO:0047658	-	KOG2984-Predicted hydrolase[R]
ENSG00000101425	BPI	0.0001	1.01561	-13.3101	0.00027314	0.00263402	down	bactericidal/permeability-increasing protein [Source:HGNC Symbol;Acc:HGNC:1095]	GO:0016021;GO:0016020;GO:0005737;GO:0042742;GO:0006955;GO:0001530;GO:0005576;GO:0008289;GO:0005615;GO:0050829;GO:0070062;GO:0005887;GO:0043312;GO:0032715;GO:0032720;GO:0019730;GO:0035580;GO:0035578;GO:0032717;GO:0043031	-	KOG4160-BPI/LBP/CETP family protein[V]
ENSG00000130303	BST2	14.4737	529.114	-5.19208	7.84105e-98	1.9438e-94	down	bone marrow stromal cell antigen 2 [Source:HGNC Symbol;Acc:HGNC:1119]	GO:0009986;GO:0045087;GO:1901253;GO:0045071;GO:0035456;GO:0035455;GO:0034341;GO:0009615;GO:0004871;GO:0005515;GO:0005886;GO:0042803;GO:0010951;GO:0005794;GO:0005829;GO:0016021;GO:0016020;GO:0005737;GO:0003723;GO:0031225;GO:0051607;GO:0045121;GO:0002376;GO:0005768;GO:0070062;GO:0032956;GO:0005770;GO:0005887;GO:0043312;GO:0043123;GO:0042113;GO:0007267;GO:0016324;GO:0007275;GO:0030308;GO:0035577;GO:…	-	-
ENSG00000145741	BTF3	616.568	248.185	1.31285	7.09562e-14	4.51027e-12	up	basic transcription factor 3 [Source:HGNC Symbol;Acc:HGNC:1125]	GO:0005515;GO:0006355;GO:0006351;GO:0005829;GO:0015031;GO:0005737;GO:0005634;GO:0006810;GO:0003723;GO:0006366;GO:0001701	K01527-ko04214 Apoptosis - fly	KOG2240-RNA polymerase II general transcription factor BTF3 and related proteins[K]
ENSG00000026950	BTN3A1	3.11872	7.54234	-1.27406	0.000114562	0.00128701	down	butyrophilin subfamily 3 member A1 [Source:HGNC Symbol;Acc:HGNC:1138]	GO:0005515;GO:0005886;GO:0016021;GO:0016020;GO:0002376;GO:0002250;GO:0050663;GO:0050852;GO:0050798;GO:0072643	-	-
ENSG00000111801	BTN3A3	2.11413	7.87658	-1.89751	2.06008e-06	3.8159e-05	down	butyrophilin subfamily 3 member A3 [Source:HGNC Symbol;Acc:HGNC:1140]	GO:0005886;GO:0016021;GO:0016020;GO:0002376;GO:0002250;GO:0002456	-	-
ENSG00000113303	BTNL8	0.115318	0.0001	10.1714	0.00401003	0.0248418	up	butyrophilin like 8 [Source:HGNC Symbol;Acc:HGNC:26131]	GO:0005515;GO:0016021;GO:0016020;GO:0002376;GO:0002250;GO:0005886	-	-
ENSG00000169679	BUB1	1.66042	3.77121	-1.18348	0.0027293	0.0181926	down	BUB1 mitotic checkpoint serine/threonine kinase [Source:HGNC Symbol;Acc:HGNC:1148]	GO:0005515;GO:0005694;GO:0051301;GO:0016310;GO:0016301;GO:0016740;GO:0005654;GO:0005829;GO:0006468;GO:0005524;GO:0004674;GO:0000166;GO:0004672;GO:0016020;GO:0005634;GO:0006915;GO:0007049;GO:0007059;GO:0000775;GO:0000776;GO:0000777;GO:0007094;GO:0016032;GO:0007062;GO:0051983;GO:0007063;GO:0007093;GO:0051754;GO:0071173;GO:0000942;GO:0008283	K02178-ko04110 Cell cycle;ko04111 Cell cycle - yeast;ko04113 Meiosis - yeast;ko04114 Oocyte meiosis;ko04914 Progesterone-mediated oocyte maturation	KOG1166-Mitotic checkpoint serine/threonine protein kinase[D]
ENSG00000171224	C10orf35	0.713083	2.31441	-1.69851	0.00743013	0.0405116	down	chromosome 10 open reading frame 35 [Source:HGNC Symbol;Acc:HGNC:23519]	GO:0005515;GO:0016021;GO:0016020	-	-
ENSG00000154493	C10orf90	0.66538	0.169132	1.97603	9.38663e-05	0.00107873	up	chromosome 10 open reading frame 90 [Source:HGNC Symbol;Acc:HGNC:26563]	GO:0005813;GO:0005886;GO:0005654;GO:0005829;GO:0005737;GO:0005856;GO:0005815;GO:0015629;GO:0042826;GO:0051393	-	-
ENSG00000187479	C11orf96	0.0153307	1.61274	-6.71695	3.02073e-07	6.82831e-06	down	chromosome 11 open reading frame 96 [Source:HGNC Symbol;Acc:HGNC:38675]	-	-	-
ENSG00000166920	C15orf48	0.0001	5.90127	-15.8487	1.8443e-13	1.10613e-11	down	chromosome 15 open reading frame 48 [Source:HGNC Symbol;Acc:HGNC:29898]	GO:1902600;GO:0016021;GO:0016020;GO:0005634;GO:0005751;GO:0004129;GO:0005739	-	-
ENSG00000155330	C16orf87	2.04747	5.23558	-1.35451	0.00124268	0.00958195	down	chromosome 16 open reading frame 87 [Source:HGNC Symbol;Acc:HGNC:33754]	GO:0005515	-	-
ENSG00000130813	C19orf66	23.2501	131.042	-2.49473	3.57546e-28	6.5656e-26	down	chromosome 19 open reading frame 66 [Source:HGNC Symbol;Acc:HGNC:25649]	GO:0005515;GO:0005737;GO:0005634;GO:0003723;GO:0051607;GO:0045071;GO:0034341;GO:0034340;GO:0034342	-	-
ENSG00000183397	C19orf71	10.7361	37.8084	-1.81624	7.43894e-11	3.1795e-09	down	chromosome 19 open reading frame 71 [Source:HGNC Symbol;Acc:HGNC:34496]	-	-	-
ENSG00000221916	C19orf73	2.77745	1.08382	1.35763	0.00365051	0.0229977	up	chromosome 19 open reading frame 73 [Source:HGNC Symbol;Acc:HGNC:25534]	GO:0005515	-	-
ENSG00000119280	C1orf198	1.06602	3.58095	-1.7481	1.22847e-06	2.40742e-05	down	chromosome 1 open reading frame 198 [Source:HGNC Symbol;Acc:HGNC:25900]	GO:0005829;GO:0005737	-	-
ENSG00000142686	C1orf216	4.75895	16.4128	-1.78611	1.07286e-13	6.67685e-12	down	chromosome 1 open reading frame 216 [Source:HGNC Symbol;Acc:HGNC:26800]	GO:0005515	-	-
ENSG00000239887	C1orf226	2.84843	0.488416	2.54399	6.97057e-20	7.40574e-18	up	chromosome 1 open reading frame 226 [Source:HGNC Symbol;Acc:HGNC:34351]	-	-	-
ENSG00000203724	C1orf53	27.3485	68.0213	-1.31452	2.53949e-05	0.00035467	down	chromosome 1 open reading frame 53 [Source:HGNC Symbol;Acc:HGNC:30003]	-	-	-
ENSG00000118292	C1orf54	23.2428	67.7613	-1.54368	2.23695e-07	5.21511e-06	down	chromosome 1 open reading frame 54 [Source:HGNC Symbol;Acc:HGNC:26258]	GO:0005576	-	-
ENSG00000143443	C1orf56	11.7739	5.07685	1.21359	1.13787e-09	4.02012e-08	up	chromosome 1 open reading frame 56 [Source:HGNC Symbol;Acc:HGNC:26045]	GO:0005576	-	-
ENSG00000131094	C1QL1	22.3111	50.2464	-1.17126	0.00106435	0.00841638	down	complement C1q like 1 [Source:HGNC Symbol;Acc:HGNC:24182]	GO:0098793;GO:0044301;GO:0043083;GO:0005737;GO:0099558;GO:0061743;GO:0016322;GO:0005102;GO:0005581;GO:0005576;GO:0005515;GO:0003674;GO:0005575;GO:0007626	-	-
ENSG00000173918	C1QTNF1	13.3238	29.7628	-1.1595	0.000395106	0.00361872	down	C1q and TNF related 1 [Source:HGNC Symbol;Acc:HGNC:14324]	GO:0005581;GO:0005576;GO:0005515;GO:0005829;GO:0005634;GO:0005615;GO:0005887;GO:0010628;GO:0007204;GO:0005518;GO:0090331;GO:0010544;GO:2000860;GO:0070208;GO:0051897;GO:0051260;GO:0043410;GO:0010906	-	-
ENSG00000184163	C1QTNF12	0.633598	2.68376	-2.08261	0.000697902	0.00592162	down	C1q and TNF related 12 [Source:HGNC Symbol;Acc:HGNC:32308]	GO:0005615;GO:0005576;GO:0051897;GO:0050728;GO:0046628;GO:0046326;GO:0046324;GO:0045721;GO:0035774;GO:0010906;GO:0005179	-	-
ENSG00000145861	C1QTNF2	2.73359	9.46226	-1.79139	1.17049e-08	3.4717e-07	down	C1q and TNF related 2 [Source:HGNC Symbol;Acc:HGNC:14325]	GO:0005615;GO:0070208;GO:0070206;GO:0051260;GO:0046326;GO:0046321;GO:0045725;GO:0000187;GO:0042802;GO:0005102;GO:0005581;GO:0005576;GO:0005515	-	-
ENSG00000223953	C1QTNF5	7.68652	32.9709	-2.10079	4.13823e-14	2.71348e-12	down	C1q and TNF related 5 [Source:HGNC Symbol;Acc:HGNC:14344]	GO:0030133;GO:0042995;GO:0016020;GO:0016324;GO:0016328;GO:0005923;GO:0005886;GO:0005615;GO:0005576;GO:0070206;GO:0048839;GO:0042802;GO:0009306;GO:0005581;GO:0070062	-	-
ENSG00000159403	C1R	158.62	360.927	-1.18614	4.08274e-05	0.00053269	down	complement C1r [Source:HGNC Symbol;Acc:HGNC:1246]	GO:0005509;GO:0004252;GO:0006508;GO:0008233;GO:0005576;GO:0016787;GO:0046872;GO:0006956;GO:0031638;GO:0005615;GO:0005515;GO:0008236;GO:0002376;GO:0045087;GO:0006958;GO:0070062;GO:0072562;GO:0006955;GO:0030449	-	-
ENSG00000182326	C1S	18.639	62.863	-1.75389	2.9942e-07	6.78898e-06	down	complement C1s [Source:HGNC Symbol;Acc:HGNC:1247]	GO:0004252;GO:0006508;GO:0008233;GO:0005515;GO:0005576;GO:0005509;GO:0016787;GO:0046872;GO:0008236;GO:0002376;GO:0045087;GO:0006956;GO:0006958;GO:0042802;GO:0070062;GO:0072562;GO:0030449;GO:0001867	K01331-ko04610 Complement and coagulation cascades;ko05322 Systemic lupus erythematosus;ko05133 Pertussis;ko05150 Staphylococcus aureus infection	KOG3627-Trypsin[E]
ENSG00000160226	C21orf2	24.8145	54.5765	-1.1371	0.000320337	0.00301945	down	chromosome 21 open reading frame 2 [Source:HGNC Symbol;Acc:HGNC:1260]	GO:0005515;GO:0005886;GO:0005739;GO:0005737;GO:0005856;GO:0042995;GO:0007010;GO:0003674;GO:0036064;GO:0030030;GO:0008360;GO:0032391	-	KOG2123-Uncharacterized conserved protein[S]
ENSG00000172375	C2CD2L	29.1984	12.1372	1.26646	1.29174e-11	6.25839e-10	up	C2CD2 like [Source:HGNC Symbol;Acc:HGNC:29000]	GO:0016021;GO:0035774;GO:0043559;GO:0005886;GO:0005789;GO:0005783;GO:0016020;GO:0006810;GO:0006869;GO:0008289;GO:0035091;GO:0098592;GO:0005548;GO:0032541;GO:0008526;GO:0015914	-	-
ENSG00000284308	C2orf81	3.1441	1.44134	1.12524	0.000640377	0.00550932	up	chromosome 2 open reading frame 81 [Source:HGNC Symbol;Acc:HGNC:34350]	-	-	KOG1208-Dehydrogenases with different specificities (related to short-chain alcohol dehydrogenases)[Q]
ENSG00000171860	C3AR1	0.078594	0.864631	-3.45959	0.000230756	0.00228818	down	complement C3a receptor 1 [Source:HGNC Symbol;Acc:HGNC:1319]	GO:0090023;GO:0045766;GO:0010759;GO:0010575;GO:0007165;GO:0004871;GO:0005886;GO:0007186;GO:0004930;GO:0016021;GO:0016020;GO:0006935;GO:0060326;GO:0004875;GO:0004876;GO:0002430;GO:0005887;GO:0043312;GO:0035579;GO:0006954;GO:0035577;GO:0007204;GO:0007200;GO:0050900;GO:0008015;GO:0030449	K04009-ko04080 Neuroactive ligand-receptor interaction;ko04610 Complement and coagulation cascades;ko05150 Staphylococcus aureus infection	-
ENSG00000244731	C4A	0.883339	2.45012	-1.47181	2.18187e-05	0.000310227	down	complement C4A (Rodgers blood group) [Source:HGNC Symbol;Acc:HGNC:1323]	GO:0006508;GO:0005576;GO:0010951;GO:0005615;GO:0006954;GO:0030054;GO:0045202;GO:0002376;GO:0045087;GO:0030425;GO:0042995;GO:0004252;GO:0006956;GO:0005886;GO:0004866;GO:0030424;GO:0070062;GO:0044267;GO:0072562;GO:0006958;GO:0005788;GO:0043025;GO:0043687;GO:0030449;GO:2000427;GO:0001849	K03989-ko04610 Complement and coagulation cascades;ko05322 Systemic lupus erythematosus;ko05133 Pertussis;ko05150 Staphylococcus aureus infection	KOG1366-Alpha-macroglobulin[O]
ENSG00000224389	C4B	0.75271	2.38031	-1.66098	8.23246e-07	1.69833e-05	down	complement C4B (Chido blood group) [Source:HGNC Symbol;Acc:HGNC:1324]	GO:0005576;GO:0010951;GO:0005615;GO:0006954;GO:0006956;GO:0004866;GO:0006508;GO:0030054;GO:0045202;GO:0002376;GO:0045087;GO:0030425;GO:0042995;GO:0004252;GO:0005886;GO:0030424;GO:0070062;GO:0072562;GO:0006958;GO:0030449;GO:2000427;GO:0008228;GO:0044216;GO:0001848;GO:0030246;GO:0032490	K03989-ko04610 Complement and coagulation cascades;ko05322 Systemic lupus erythematosus;ko05133 Pertussis;ko05150 Staphylococcus aureus infection	KOG1366-Alpha-macroglobulin[O]
ENSG00000164096	C4orf3	12.4479	31.6611	-1.34681	1.89035e-06	3.52787e-05	down	chromosome 4 open reading frame 3 [Source:HGNC Symbol;Acc:HGNC:19225]	GO:0016021;GO:0016020	-	-
ENSG00000243449	C4orf48	243.99	558.36	-1.19437	0.000128665	0.00142182	down	chromosome 4 open reading frame 48 [Source:HGNC Symbol;Acc:HGNC:34437]	GO:0005576	-	-
ENSG00000197536	C5orf56	4.92483	29.2818	-2.57186	3.54052e-20	3.78862e-18	down	chromosome 5 open reading frame 56 [Source:HGNC Symbol;Acc:HGNC:33838]	-	-	-
ENSG00000164241	C5orf63	0.0001	0.0814427	-9.66964	0.00876639	0.0461262	down	chromosome 5 open reading frame 63 [Source:HGNC Symbol;Acc:HGNC:40051]	GO:0055114;GO:0005739	-	-
ENSG00000196821	C6orf106	43.3873	88.446	-1.02752	0.000209279	0.00211182	down	chromosome 6 open reading frame 106 [Source:HGNC Symbol;Acc:HGNC:21215]	GO:0003674;GO:0008150;GO:0005575;GO:0000407;GO:0043130;GO:0016236;GO:0005776	-	KOG4351-Uncharacterized conserved protein[S]
ENSG00000204387	C6orf48	53.996	153.614	-1.50839	8.63016e-08	2.17568e-06	down	chromosome 6 open reading frame 48 [Source:HGNC Symbol;Acc:HGNC:19078]	-	-	-
ENSG00000112308	C6orf62	2.54179	7.87935	-1.63223	5.15817e-07	1.1167e-05	down	chromosome 6 open reading frame 62 [Source:HGNC Symbol;Acc:HGNC:20998]	GO:0003674;GO:0008150;GO:0005622	-	-
ENSG00000112936	C7	0.472543	0.005044	6.54973	1.4964e-08	4.31636e-07	up	complement C7 [Source:HGNC Symbol;Acc:HGNC:1346]	GO:0006883;GO:0006955;GO:0005576;GO:0002376;GO:0045087;GO:0070062;GO:0005579;GO:0006958;GO:0006956;GO:0006957;GO:0030449;GO:0019835	K03996-ko04610 Complement and coagulation cascades;ko05322 Systemic lupus erythematosus;ko05020 Prion diseases	-
ENSG00000165084	C8orf34	0.0001	0.122424	-10.2577	0.000874251	0.00716847	down	chromosome 8 open reading frame 34 [Source:HGNC Symbol;Acc:HGNC:30905]	-	-	-
ENSG00000253250	C8orf88	10.5497	21.308	-1.01419	0.00513096	0.0302716	down	chromosome 8 open reading frame 88 [Source:HGNC Symbol;Acc:HGNC:44672]	GO:0005737;GO:0008190;GO:0045947	-	-
ENSG00000148362	C9orf142	95.6909	211.377	-1.14336	0.000123261	0.00136922	down	chromosome 9 open reading frame 142 [Source:HGNC Symbol;Acc:HGNC:27849]	GO:0006303;GO:0042803;GO:0005634;GO:0006281;GO:0006974;GO:0005515;GO:0070062;GO:0035861;GO:0032947;GO:0051103;GO:0043564;GO:0070419	-	-
ENSG00000232434	C9orf172	17.4258	5.92434	1.5565	1.61692e-14	1.1083e-12	up	chromosome 9 open reading frame 172 [Source:HGNC Symbol;Acc:HGNC:37284]	-	-	-
ENSG00000074410	CA12	0.680876	0.217271	1.64789	0.00754252	0.0410642	up	carbonic anhydrase 12 [Source:HGNC Symbol;Acc:HGNC:1371]	GO:0006730;GO:0016829;GO:0046872;GO:0008270;GO:0016021;GO:0016020;GO:0004089;GO:0005886;GO:0015701;GO:0055064	K01672-ko00910 Nitrogen metabolism	KOG0382-Carbonic anhydrase[R]
ENSG00000178538	CA8	0.0124063	0.235055	-4.24385	0.000762036	0.00639646	down	carbonic anhydrase 8 [Source:HGNC Symbol;Acc:HGNC:1382]	GO:0005737;GO:0048015;GO:0005515;GO:0006730;GO:0046872;GO:0008270;GO:0004089	K01672-ko00910 Nitrogen metabolism	KOG0382-Carbonic anhydrase[R]
ENSG00000160325	CACFD1	3.35628	10.0577	-1.58337	9.20421e-08	2.30477e-06	down	calcium channel flower domain containing 1 [Source:HGNC Symbol;Acc:HGNC:1365]	GO:0005515;GO:0016021;GO:0016020;GO:0070588;GO:0003674;GO:0008150;GO:0005575;GO:0016192	-	-
ENSG00000141837	CACNA1A	0.0272047	0.633495	-4.54141	1.17887e-05	0.000179657	down	calcium voltage-gated channel subunit alpha1 A [Source:HGNC Symbol;Acc:HGNC:1388]	GO:0005515;GO:0005886;GO:0034765;GO:0006811;GO:0005244;GO:0005216;GO:0046872;GO:0016020;GO:0055085;GO:0016021;GO:0005737;GO:0005634;GO:0006810;GO:0006816;GO:0070588;GO:0005245;GO:0005262;GO:0005891;GO:0042995;GO:0019905;GO:0051899;GO:0008331;GO:0007204;GO:0008219;GO:0050796;GO:0086010;GO:0043025;GO:0030425;GO:0060024;GO:0050905;GO:0050883;GO:0050885;GO:0050877;GO:0050770;GO:0048813;GO:0048791;GO:…	-	KOG2301-Voltage-gated Ca2+ channels, alpha1 subunits[PT]
ENSG00000151067	CACNA1C	0.368054	2.2789	-2.63035	1.6145e-10	6.57921e-09	down	calcium voltage-gated channel subunit alpha1 C [Source:HGNC Symbol;Acc:HGNC:1390]	GO:0070588;GO:0005245;GO:0005891;GO:0034765;GO:0005244;GO:0006811;GO:0005216;GO:0016020;GO:0055085;GO:0016021;GO:0006816;GO:0005262;GO:0005515;GO:0005886;GO:0046872;GO:0005737;GO:0006810;GO:0005516;GO:0014069;GO:0061337;GO:0007204;GO:0050796;GO:0035115;GO:0007507;GO:0010881;GO:0030018;GO:0086056;GO:0086002;GO:0086045;GO:0086091;GO:0086012;GO:1990454;GO:0086064;GO:0043010;GO:0098911;GO:0051393;GO:…	-	-
ENSG00000006283	CACNA1G	0.160606	1.53439	-3.25607	1.84215e-10	7.44568e-09	down	calcium voltage-gated channel subunit alpha1 G [Source:HGNC Symbol;Acc:HGNC:1394]	GO:0005886;GO:0034765;GO:0006811;GO:0005244;GO:0005216;GO:0016020;GO:0055085;GO:0016021;GO:0005737;GO:0006810;GO:0006816;GO:0070588;GO:0005245;GO:0005262;GO:0005891;GO:0060078;GO:0008332;GO:0070509;GO:0042391;GO:0086010;GO:0097110;GO:0005248;GO:0086056;GO:0086059;GO:0019228;GO:0045956;GO:0086002;GO:0086015;GO:0086016;GO:0086018;GO:0086027;GO:0086045;GO:0086046;GO:0086091;GO:0060371;GO:0010045;GO:…	K04854-ko04010 MAPK signaling pathway;ko04020 Calcium signaling pathway;ko04925 Aldosterone synthesis and secretion;ko04713 Circadian entrainment;ko04930 Type II diabetes mellitus	KOG2302-T-type voltage-gated Ca2+ channel, pore-forming alpha1I subunit[PT]
ENSG00000100346	CACNA1I	0.0248303	1.48589	-5.90308	8.54145e-39	2.7031e-36	down	calcium voltage-gated channel subunit alpha1 I [Source:HGNC Symbol;Acc:HGNC:1396]	GO:0005515;GO:0034765;GO:0006811;GO:0005244;GO:0030317;GO:0005216;GO:0016020;GO:0055085;GO:0016021;GO:0006810;GO:0006816;GO:0070588;GO:0005245;GO:0005262;GO:0005891;GO:0060078;GO:0008332;GO:0070509;GO:0005886;GO:0007165;GO:0086010;GO:0005248;GO:0019228;GO:0045956;GO:0030431	K04856-ko04010 MAPK signaling pathway;ko04020 Calcium signaling pathway;ko04925 Aldosterone synthesis and secretion;ko04713 Circadian entrainment	KOG2302-T-type voltage-gated Ca2+ channel, pore-forming alpha1I subunit[PT]
ENSG00000153956	CACNA2D1	0.176896	0.658362	-1.89598	0.000228302	0.00226849	down	calcium voltage-gated channel auxiliary subunit alpha2delta 1 [Source:HGNC Symbol;Acc:HGNC:1399]	GO:0030315;GO:0016529;GO:0051924;GO:0034765;GO:0006811;GO:0005244;GO:0046872;GO:0016021;GO:0016020;GO:0006810;GO:0006816;GO:0005262;GO:0070588;GO:0005886;GO:0070062;GO:0061337;GO:0005245;GO:0005891;GO:0086002;GO:0086091;GO:1990454;GO:0060307;GO:0098703;GO:0060402;GO:0061577;GO:0098903;GO:0086007;GO:0086057;GO:0086048;GO:1901843	K04858-ko04010 MAPK signaling pathway;ko04921 Oxytocin signaling pathway;ko04260 Cardiac muscle contraction;ko04261 Adrenergic signaling in cardiomyocytes;ko05410 Hypertrophic cardiomyopathy (HCM);ko05412 Arrhythmogenic right ventricular cardiomyopathy (ARVC);ko05414 Dilated cardiomyopathy (DCM)	KOG2353-L-type voltage-dependent Ca2+ channel, alpha2/delta subunit[PT]
ENSG00000075461	CACNG4	0.0001	1.40896	-13.7823	1.51437e-13	9.26942e-12	down	calcium voltage-gated channel auxiliary subunit gamma 4 [Source:HGNC Symbol;Acc:HGNC:1408]	GO:0032281;GO:2000311;GO:0019226;GO:0005886;GO:0034765;GO:0006811;GO:0005244;GO:0016020;GO:0016021;GO:0006810;GO:0006816;GO:0070588;GO:0005245;GO:0005262;GO:0005891;GO:0005887;GO:0061337;GO:0051899;GO:0030666;GO:0016247	K04869-ko04010 MAPK signaling pathway;ko04921 Oxytocin signaling pathway;ko04260 Cardiac muscle contraction;ko04261 Adrenergic signaling in cardiomyocytes;ko05410 Hypertrophic cardiomyopathy (HCM);ko05412 Arrhythmogenic right ventricular cardiomyopathy (ARVC);ko05414 Dilated cardiomyopathy (DCM)	-
ENSG00000105605	CACNG7	34.2456	16.7747	1.02964	9.13405e-11	3.83785e-09	up	calcium voltage-gated channel auxiliary subunit gamma 7 [Source:HGNC Symbol;Acc:HGNC:13626]	GO:0032281;GO:2000311;GO:0034765;GO:0006811;GO:0005244;GO:0016020;GO:0016021;GO:0006810;GO:0006816;GO:0005262;GO:0070588;GO:0005886;GO:0061337;GO:0005245;GO:0005891;GO:0016247;GO:0019226	K04872-ko04010 MAPK signaling pathway;ko04921 Oxytocin signaling pathway;ko04260 Cardiac muscle contraction;ko04261 Adrenergic signaling in cardiomyocytes;ko05410 Hypertrophic cardiomyopathy (HCM);ko05412 Arrhythmogenic right ventricular cardiomyopathy (ARVC);ko05414 Dilated cardiomyopathy (DCM)	-
ENSG00000143933	CALM2	200.712	408.162	-1.02401	0.00577344	0.0332605	down	calmodulin 2 [Source:HGNC Symbol;Acc:HGNC:1445]	GO:0043209;GO:0031966;GO:0030672;GO:0014069;GO:2000300;GO:1900242;GO:0090151;GO:0090150;GO:0005515;GO:0005509;GO:0016310;GO:0016301	K02183-ko04014 Ras signaling pathway;ko04015 Rap1 signaling pathway;ko04020 Calcium signaling pathway;ko04070 Phosphatidylinositol signaling system;ko04024 cAMP signaling pathway;ko04022 cGMP - PKG signaling pathway;ko04114 Oocyte meiosis;ko04910 Insulin signaling pathway;ko04922 Glucagon signaling pathway;ko04912 GnRH signaling pathway;ko04915 Estrogen signaling pathway;ko04921 Oxytocin signalin…	KOG0027-Calmodulin and related proteins (EF-Hand superfamily)[T]
ENSG00000183049	CAMK1D	1.77376	0.254084	2.80343	0.0015282	0.0113312	up	calcium/calmodulin dependent protein kinase ID [Source:HGNC Symbol;Acc:HGNC:19341]	GO:0090023;GO:0043066;GO:0043065;GO:0010976;GO:0008152;GO:0003824;GO:0016310;GO:0016301;GO:0016740;GO:0006468;GO:0005524;GO:0004674;GO:0000166;GO:0004672;GO:0005737;GO:0005634;GO:0007399;GO:0006954;GO:0005516;GO:0035556;GO:0018105;GO:0050766;GO:0018107;GO:0032793;GO:0060267;GO:0004683;GO:0050773;GO:0071622	K08794-ko04921 Oxytocin signaling pathway;ko04925 Aldosterone synthesis and secretion	KOG0032-Ca2+/calmodulin-dependent protein kinase, EF-Hand protein superfamily[T]
ENSG00000008118	CAMK1G	4.19422	1.19807	1.80769	3.68916e-09	1.20071e-07	up	calcium/calmodulin dependent protein kinase IG [Source:HGNC Symbol;Acc:HGNC:14585]	GO:0043005;GO:0012505;GO:0005954;GO:0005886;GO:0005737;GO:0006468;GO:0004683;GO:0008152;GO:0003824;GO:0005794;GO:0016310;GO:0016301;GO:0016740;GO:0005524;GO:0004674;GO:0000166;GO:0004672;GO:0016020;GO:0000139;GO:0005622;GO:0005516;GO:0035556;GO:0018105;GO:0018107	K08794-ko04921 Oxytocin signaling pathway;ko04925 Aldosterone synthesis and secretion	KOG0032-Ca2+/calmodulin-dependent protein kinase, EF-Hand protein superfamily[T]
ENSG00000058404	CAMK2B	0.0330697	0.210379	-2.66941	0.00558452	0.032408	down	calcium/calmodulin dependent protein kinase II beta [Source:HGNC Symbol;Acc:HGNC:1461]	GO:0005515;GO:0043547;GO:0003779;GO:0016310;GO:0016301;GO:0016740;GO:0006468;GO:0005524;GO:0004674;GO:0000166;GO:0004672;GO:0016020;GO:0005737;GO:0007275;GO:0007399;GO:0030154;GO:0005856;GO:0004683;GO:0005516;GO:0005815;GO:0005886;GO:0035556;GO:0005829;GO:0016529;GO:0000165;GO:0005654;GO:0043005;GO:0018105;GO:0042803;GO:0007165;GO:0030666;GO:0046777;GO:0005088;GO:0051924;GO:0033017;GO:0060333;GO:…	K04515-ko04012 ErbB signaling pathway;ko04310 Wnt signaling pathway;ko04066 HIF-1 signaling pathway;ko04020 Calcium signaling pathway;ko04024 cAMP signaling pathway;ko04114 Oocyte meiosis;ko04911 Insulin secretion;ko04922 Glucagon signaling pathway;ko04912 GnRH signaling pathway;ko04921 Oxytocin signaling pathway;ko04916 Melanogenesis;ko04925 Aldosterone synthesis and secretion;ko04261 Adrenergic…	KOG0033-Ca2+/calmodulin-dependent protein kinase, EF-Hand protein superfamily[T]
ENSG00000163888	CAMK2N2	32.5216	16.2607	1.00001	2.93311e-08	8.12423e-07	up	calcium/calmodulin dependent protein kinase II inhibitor 2 [Source:HGNC Symbol;Acc:HGNC:24197]	GO:0019901;GO:0008427;GO:0005813;GO:0005829;GO:0005634;GO:0005737;GO:0004860;GO:0006469	-	-
ENSG00000144712	CAND2	0.0308417	1.8717	-5.92332	1.00908e-22	1.32823e-20	down	cullin associated and neddylation dissociated 2 (putative) [Source:HGNC Symbol;Acc:HGNC:30689]	GO:0006351;GO:0005634;GO:0045893;GO:0005515;GO:0005622;GO:0016567;GO:0010265;GO:0017025	-	KOG1824-TATA-binding protein-interacting protein[R]
ENSG00000198898	CAPZA2	6.96312	34.9189	-2.3262	0.000168806	0.00177695	down	capping actin protein of muscle Z-line alpha subunit 2 [Source:HGNC Symbol;Acc:HGNC:1490]	GO:0008290;GO:0051016;GO:0030863;GO:0016020;GO:0005903;GO:0051693;GO:0003779;GO:0005576;GO:0005829;GO:0070062;GO:0045087;GO:0006461;GO:0006928;GO:0015629;GO:0007596;GO:0016021	K10364-ko04144 Endocytosis	KOG0836-F-actin capping protein, alpha subunit[Z]
ENSG00000100065	CARD10	15.6634	32.1595	-1.03785	0.00013922	0.00152374	down	caspase recruitment domain family member 10 [Source:HGNC Symbol;Acc:HGNC:16422]	GO:0042981;GO:0005737;GO:0005515;GO:0007250;GO:0006461;GO:0030159;GO:0032449	-	KOG0708-Membrane-associated guanylate kinase MAGUK (contains PDZ, SH3, HOOK and GUK domains)[F]
ENSG00000198286	CARD11	0.010905	0.186567	-4.09663	0.00140386	0.0106049	down	caspase recruitment domain family member 11 [Source:HGNC Symbol;Acc:HGNC:16393]	GO:0005886;GO:0001772;GO:0070970;GO:0050870;GO:0050776;GO:0048872;GO:0046649;GO:0045580;GO:0045577;GO:0045086;GO:0045061;GO:0043123;GO:0042110;GO:0042102;GO:0042100;GO:0030890;GO:0030183;GO:0007165;GO:0002377;GO:0005515;GO:0042981;GO:0016020;GO:0005737;GO:0045121;GO:0051092;GO:0038095;GO:0005829;GO:0070062;GO:0002223;GO:0050852;GO:0001819;GO:0046037;GO:0046710;GO:0050700;GO:0042101;GO:0031295;GO:…	K07367-ko04064 NF-kappa B signaling pathway;ko04660 T cell receptor signaling pathway;ko04662 B cell receptor signaling pathway	-
ENSG00000164305	CASP3	1.52224	4.81532	-1.66143	0.000147933	0.00159562	down	caspase 3 [Source:HGNC Symbol;Acc:HGNC:1504]	GO:0006508;GO:0008234;GO:0006915;GO:0005737;GO:0004197;GO:0045121;GO:0031264;GO:0005829;GO:0005634;GO:0097194;GO:0072734;GO:0071407;GO:0071310;GO:0051402;GO:0051384;GO:0046677;GO:0046007;GO:0045786;GO:0045736;GO:0045165;GO:0043525;GO:0043200;GO:0043065;GO:0043029;GO:0042542;GO:0042493;GO:0042060;GO:0035556;GO:0035094;GO:0034349;GO:0032496;GO:0032355;GO:0032025;GO:0030889;GO:0030216;GO:0030182;GO:…	K02187-ko04010 MAPK signaling pathway;ko04668 TNF signaling pathway;ko04210 Apoptosis;ko04215 Apoptosis - multiple species;ko04115 p53 signaling pathway;ko04650 Natural killer cell mediated cytotoxicity;ko04726 Serotonergic synapse;ko05200 Pathways in cancer;ko05206 MicroRNAs in cancer;ko05205 Proteoglycans in cancer;ko05203 Viral carcinogenesis;ko05210 Colorectal cancer;ko05010 Alzheimer's disea…	KOG3573-Caspase, apoptotic cysteine protease[D]
ENSG00000165806	CASP7	1.74449	5.85853	-1.74773	6.97212e-09	2.14707e-07	down	caspase 7 [Source:HGNC Symbol;Acc:HGNC:1508]	GO:0006508;GO:0008234;GO:0008233;GO:0016787;GO:0004197;GO:0072734;GO:0097200;GO:0005515;GO:0005829;GO:0005737;GO:0005634;GO:0006915;GO:0005654;GO:0097194;GO:0008635;GO:0043231;GO:0051402;GO:0016485;GO:0009411;GO:0007568;GO:0007507;GO:0097153;GO:0004190	K04397-ko04668 TNF signaling pathway;ko04210 Apoptosis;ko04214 Apoptosis - fly;ko04215 Apoptosis - multiple species;ko05010 Alzheimer's disease;ko04932 Non-alcoholic fatty liver disease (NAFLD);ko05133 Pertussis;ko05134 Legionellosis	KOG3573-Caspase, apoptotic cysteine protease[D]
ENSG00000087589	CASS4	0.041591	0.457121	-3.45823	0.00090878	0.00739857	down	Cas scaffolding protein family member 4 [Source:HGNC Symbol;Acc:HGNC:15878]	GO:0007155;GO:0005737;GO:0030054;GO:0005856;GO:0005925	-	-
ENSG00000175294	CATSPER1	4.77016	1.81887	1.39099	1.1435e-08	3.40167e-07	up	cation channel sperm associated 1 [Source:HGNC Symbol;Acc:HGNC:17116]	GO:0036128;GO:0005886;GO:0060296;GO:0051924;GO:0030317;GO:0007342;GO:0007283;GO:0006816;GO:0005245;GO:0005515;GO:0034765;GO:0006811;GO:0005244;GO:0031514;GO:0005227;GO:0005216;GO:0016020;GO:0055085;GO:0016021;GO:0006810;GO:0007275;GO:0030154;GO:0005262;GO:0070588;GO:0042995;GO:0005929;GO:0035036;GO:0008331;GO:0086010;GO:0032570	-	KOG2302-T-type voltage-gated Ca2+ channel, pore-forming alpha1I subunit[PT]
ENSG00000168497	CAVIN2	1.57265	4.00317	-1.34794	0.00274508	0.0182819	down	caveolae associated protein 2 [Source:HGNC Symbol;Acc:HGNC:10690]	GO:0005515;GO:0005829;GO:0016020;GO:0005737;GO:0005901;GO:0045121;GO:0008289;GO:0001786;GO:0005543;GO:0005080	-	-
ENSG00000170955	CAVIN3	385.741	953.142	-1.30506	1.83011e-08	5.22476e-07	down	caveolae associated protein 3 [Source:HGNC Symbol;Acc:HGNC:9400]	GO:0005737;GO:1901003;GO:0070374;GO:0051898;GO:0032922;GO:0030866;GO:0005080;GO:0048511;GO:0005515;GO:0005901;GO:0043234	-	-
ENSG00000159228	CBR1	127.083	301.386	-1.24584	0.000178696	0.00186259	down	carbonyl reductase 1 [Source:HGNC Symbol;Acc:HGNC:1548]	GO:0055114;GO:0016491;GO:0005737;GO:0005829;GO:0070062;GO:0030855;GO:1903561;GO:0019371;GO:0016655;GO:0004090;GO:0017144;GO:0047021;GO:0050221;GO:0042373	K00079-ko00590 Arachidonic acid metabolism;ko00980 Metabolism of xenobiotics by cytochrome P450;ko05204 Chemical carcinogenesis	KOG1208-Dehydrogenases with different specificities (related to short-chain alcohol dehydrogenases)[Q]
ENSG00000159231	CBR3	64.8125	194.247	-1.58355	1.99545e-12	1.07538e-10	down	carbonyl reductase 3 [Source:HGNC Symbol;Acc:HGNC:1549]	GO:0042376;GO:0004090;GO:0000253;GO:0005515;GO:0055114;GO:0005829;GO:0016491;GO:0005654;GO:0005737;GO:0005615;GO:0006805;GO:0050890;GO:0070402	K00084-ko00590 Arachidonic acid metabolism;ko00980 Metabolism of xenobiotics by cytochrome P450	KOG1208-Dehydrogenases with different specificities (related to short-chain alcohol dehydrogenases)[Q]
ENSG00000160200	CBS	8.63345	18.3862	-1.09062	0.000567806	0.00496797	down	cystathionine-beta-synthase [Source:HGNC Symbol;Acc:HGNC:1550]	GO:0008652;GO:0008152;GO:0003824;GO:0005515;GO:0055114;GO:0042803;GO:0005829;GO:0016829;GO:0046872;GO:0005737;GO:0005634;GO:0042802;GO:0020037;GO:0031625;GO:0006535;GO:0019899;GO:0030170;GO:0070026;GO:0004122;GO:0019343;GO:0019344;GO:0072341;GO:0050667;GO:0006565;GO:0019448;GO:0070814;GO:0019346;GO:0006563;GO:0019825;GO:0050421;GO:0070025;GO:1904047;GO:0042262;GO:0043418	K01697-ko01230 Biosynthesis of amino acids;ko00260 Glycine, serine and threonine metabolism;ko00270 Cysteine and methionine metabolism	KOG1252-Cystathionine beta-synthase and related enzymes[E]
ENSG00000198937	CCDC167	56.1904	121.032	-1.10699	0.000273605	0.00263575	down	coiled-coil domain containing 167 [Source:HGNC Symbol;Acc:HGNC:21239]	GO:0016021;GO:0016020	-	-
ENSG00000151468	CCDC3	0.531597	0.072861	2.86711	0.00132134	0.0100995	up	coiled-coil domain containing 3 [Source:HGNC Symbol;Acc:HGNC:23813]	GO:0005576;GO:0046889;GO:0045600;GO:0005783;GO:0010804	-	-
ENSG00000187094	CCK	0.0001	0.594131	-12.5366	0.000708195	0.00599853	down	cholecystokinin [Source:HGNC Symbol;Acc:HGNC:1569]	GO:0005576;GO:0005179;GO:0007409;GO:0030424;GO:0007165;GO:0005184;GO:0001764;GO:0042755;GO:0043204;GO:0043203;GO:0043195;GO:0043194;GO:0043025;GO:0030425;GO:0005615;GO:0051930;GO:0051901;GO:0050731;GO:0043065;GO:0032461;GO:0032099;GO:0014049;GO:0008284;GO:0007205;GO:0006919;GO:0006915;GO:0001836;GO:0001662	K05226-ko04080 Neuroactive ligand-receptor interaction;ko04972 Pancreatic secretion	-
ENSG00000108691	CCL2	0.946469	27.5525	-4.86348	9.25923e-42	3.27909e-39	down	C-C motif chemokine ligand 2 [Source:HGNC Symbol;Acc:HGNC:10618]	GO:0006955;GO:0005576;GO:0008009;GO:0060326;GO:0005125;GO:0005615;GO:0006954;GO:0006935;GO:0030593;GO:0043547;GO:0070098;GO:0070374;GO:0007010;GO:0071346;GO:0071347;GO:0071356;GO:0008360;GO:0006468;GO:0043524;GO:0007186;GO:0007165;GO:0007155;GO:0051770;GO:0071222;GO:0007166;GO:0005102;GO:0000165;GO:0004672;GO:0034351;GO:0019079;GO:0007259;GO:0009887;GO:0044344;GO:0001525;GO:0002548;GO:0019221;GO:…	K14624-ko04668 TNF signaling pathway;ko04060 Cytokine-cytokine receptor interaction;ko04621 NOD-like receptor signaling pathway;ko04062 Chemokine signaling pathway;ko05323 Rheumatoid arthritis;ko04933 AGE-RAGE signaling pathway in diabetic complications;ko05164 Influenza A;ko05168 Herpes simplex infection;ko05144 Malaria;ko05142 Chagas disease (American trypanosomiasis)	-
ENSG00000271503	CCL5	2.57995	22.1384	-3.10114	5.36727e-15	3.80156e-13	down	C-C motif chemokine ligand 5 [Source:HGNC Symbol;Acc:HGNC:10632]	GO:0010536;GO:0005737;GO:0005615;GO:2000110;GO:0090026;GO:0050679;GO:0034612;GO:0034097;GO:0006954;GO:0031726;GO:0006955;GO:0005576;GO:0005515;GO:0009615;GO:0006816;GO:0007186;GO:0005125;GO:0008009;GO:0006935;GO:0060326;GO:0031729;GO:0031730;GO:0070098;GO:0004435;GO:0050918;GO:0061098;GO:0030593;GO:0043547;GO:0070374;GO:0030335;GO:0071346;GO:0071347;GO:0071356;GO:0006887;GO:0042803;GO:0014068;GO:…	K12499-ko04668 TNF signaling pathway;ko04060 Cytokine-cytokine receptor interaction;ko04620 Toll-like receptor signaling pathway;ko04621 NOD-like receptor signaling pathway;ko04623 Cytosolic DNA-sensing pathway;ko04062 Chemokine signaling pathway;ko05323 Rheumatoid arthritis;ko05020 Prion diseases;ko05120 Epithelial cell signaling in Helicobacter pylori infection;ko05164 Influenza A;ko05168 Herpe…	-
ENSG00000108688	CCL7	0.0001	1.10032	-13.4256	6.31638e-06	0.000103469	down	C-C motif chemokine ligand 7 [Source:HGNC Symbol;Acc:HGNC:10634]	GO:0006955;GO:0005576;GO:0005515;GO:0005623;GO:0005125;GO:0005615;GO:0006954;GO:0008009;GO:0006935;GO:0007186;GO:0002548;GO:0030593;GO:0043547;GO:0070098;GO:0070374;GO:0071346;GO:0071347;GO:0071356;GO:0008201;GO:0007010;GO:0030335;GO:0008360;GO:0007165;GO:0007267;GO:0048245;GO:0006874;GO:0031726;GO:2000503	K05509-ko04060 Cytokine-cytokine receptor interaction;ko04062 Chemokine signaling pathway	-
ENSG00000134057	CCNB1	15.7937	36.4028	-1.2047	1.57908e-07	3.80669e-06	down	cyclin B1 [Source:HGNC Symbol;Acc:HGNC:1579]	GO:0016020;GO:0005759;GO:0005737;GO:0005634;GO:2000775;GO:0071456;GO:0071407;GO:0071398;GO:0071283;GO:0060623;GO:0060045;GO:0055015;GO:0051726;GO:0048565;GO:0048146;GO:0046680;GO:0045787;GO:0042493;GO:0042246;GO:0033129;GO:0031662;GO:0031442;GO:0010629;GO:0009636;GO:0009612;GO:0007283;GO:0006468;GO:0006461;GO:0001933;GO:0001701;GO:0001556;GO:0000278;GO:0061575;GO:0035173;GO:0019901;GO:0016301;GO:…	K05868-ko04068 FoxO signaling pathway;ko04110 Cell cycle;ko04115 p53 signaling pathway;ko04914 Progesterone-mediated oocyte maturation	KOG0653-Cyclin B and related kinase-activating proteins[D]
ENSG00000112237	CCNC	5.9951	12.7643	-1.09026	0.00852355	0.0451011	down	cyclin C [Source:HGNC Symbol;Acc:HGNC:1581]	GO:0016592;GO:0045859;GO:0005515;GO:0006468;GO:0006355;GO:0006351;GO:0005634;GO:0045944;GO:0005654;GO:0016538;GO:0004674;GO:0006367;GO:0045737;GO:1901409;GO:0000307	-	KOG0794-CDK8 kinase-activating protein cyclin C[K]
ENSG00000135083	CCNJL	1.28256	0.318986	2.00746	0.00121862	0.00942862	up	cyclin J like [Source:HGNC Symbol;Acc:HGNC:25876]	GO:0005634;GO:0005515	-	-
ENSG00000135535	CD164	3.67695	8.87062	-1.27053	7.47493e-05	0.000887327	down	CD164 molecule [Source:HGNC Symbol;Acc:HGNC:1632]	GO:0005576;GO:0005515;GO:0005886;GO:0005765;GO:0007155;GO:0016021;GO:0016020;GO:0005764;GO:0005887;GO:0005768;GO:0008285;GO:0007517;GO:0010008;GO:0006955;GO:0007165;GO:0007275;GO:0030097;GO:0007162;GO:0007157	K06546-ko04142 Lysosome	-
ENSG00000012124	CD22	0.496959	0.0678397	2.87293	9.89234e-05	0.00113097	up	CD22 molecule [Source:HGNC Symbol;Acc:HGNC:1643]	GO:0005515;GO:0005886;GO:0007155;GO:0030246;GO:0016021;GO:0016020;GO:0070062	K06467-ko04514 Cell adhesion molecules (CAMs);ko04640 Hematopoietic cell lineage;ko04662 B cell receptor signaling pathway	-
ENSG00000120217	CD274	0.509992	2.14505	-2.07247	3.77455e-06	6.57028e-05	down	CD274 molecule [Source:HGNC Symbol;Acc:HGNC:17635]	GO:0009986;GO:0009897;GO:1901998;GO:0042130;GO:0042102;GO:0030335;GO:0006955;GO:0007165;GO:0005515;GO:0005886;GO:0016021;GO:0016020;GO:0070062;GO:0012505;GO:0032689;GO:0046007;GO:2001181;GO:0032693;GO:0031295;GO:0007166;GO:0034097;GO:1903556;GO:1905404	K06745-ko04514 Cell adhesion molecules (CAMs)	-
ENSG00000105383	CD33	86.0052	39.9789	1.10518	4.0706e-11	1.79662e-09	up	CD33 molecule [Source:HGNC Symbol;Acc:HGNC:1659]	GO:0005886;GO:0005634;GO:0016021;GO:0016020;GO:0005515;GO:0007155;GO:0030246;GO:0050776;GO:0070062;GO:0005887;GO:0043312;GO:0035579;GO:0070821;GO:0007165;GO:0007267;GO:0004872;GO:0008285;GO:0009897	K06473-ko04640 Hematopoietic cell lineage	-
ENSG00000167286	CD3D	1.78116	0.0258827	6.10469	1.3842e-05	0.000207547	up	CD3d molecule [Source:HGNC Symbol;Acc:HGNC:1673]	GO:0051260;GO:0042803;GO:0016020;GO:0016021;GO:0005737;GO:0004888;GO:0007166;GO:0050776;GO:0005886;GO:0061024;GO:0050852;GO:0042101;GO:0046982;GO:0045944;GO:0031295;GO:0030665;GO:0003713;GO:0030217;GO:0045059;GO:0042105	K06450-ko04640 Hematopoietic cell lineage;ko04660 T cell receptor signaling pathway;ko05340 Primary immunodeficiency;ko05166 HTLV-I infection;ko05162 Measles;ko05142 Chagas disease (American trypanosomiasis)	-
ENSG00000117877	CD3EAP	17.0502	7.88738	1.11217	1.19104e-06	2.34332e-05	up	CD3e molecule associated protein [Source:HGNC Symbol;Acc:HGNC:24219]	GO:0005694;GO:0001650;GO:0005739;GO:0005829;GO:0005634;GO:0003723;GO:0005730;GO:0003899;GO:0005654;GO:0045815;GO:0007169;GO:0006361;GO:0006362;GO:0006363;GO:0009303;GO:0000120;GO:0005736	-	-
ENSG00000026508	CD44	418.138	175.883	1.24936	0.00028638	0.00273227	up	CD44 molecule (Indian blood group) [Source:HGNC Symbol;Acc:HGNC:1681]	GO:0005515;GO:0005886;GO:0007155;GO:0005829;GO:0005794;GO:0016021;GO:0016020;GO:0005540;GO:0005925;GO:0050900;GO:0005887;GO:0070062;GO:0043312;GO:0009986;GO:0033138;GO:0043066;GO:0050731;GO:0051216;GO:0030667;GO:0030198;GO:0043154;GO:0070374;GO:0060333;GO:0022617;GO:0007160;GO:0044344;GO:0016337;GO:0005518;GO:0043518;GO:1902166;GO:0030214;GO:0034116;GO:0070487;GO:0004896;GO:0035692;GO:1900625;GO:…	K06256-ko04512 ECM-receptor interaction;ko04640 Hematopoietic cell lineage;ko05206 MicroRNAs in cancer;ko05205 Proteoglycans in cancer;ko05131 Shigellosis;ko05169 Epstein-Barr virus infection	-
ENSG00000143119	CD53	0.354449	0.0001	11.7914	0.000182406	0.00189328	up	CD53 molecule [Source:HGNC Symbol;Acc:HGNC:1686]	GO:0009986;GO:0005911;GO:0005886;GO:1901741;GO:0016021;GO:0016020;GO:0030054;GO:0005887;GO:0005515;GO:0070062;GO:0007166;GO:0043312;GO:0035579;GO:0070821;GO:0007165;GO:0001772	-	KOG3882-Tetraspanin family integral membrane protein[R]
ENSG00000196352	CD55	34.7773	12.1866	1.51285	4.67929e-16	3.66315e-14	up	CD55 molecule (Cromer blood group) [Source:HGNC Symbol;Acc:HGNC:2665]	GO:0005576;GO:0005886;GO:0016020;GO:0031225;GO:0045121;GO:0002376;GO:0045087;GO:0008289;GO:0046718;GO:0005515;GO:0070062;GO:0005887;GO:0043312;GO:0016032;GO:2000563;GO:0006958;GO:0009986;GO:0030667;GO:0006888;GO:0000139;GO:0030133;GO:0007204;GO:0033116;GO:0001618;GO:0101003;GO:0030449;GO:0031664;GO:0035743;GO:0045730;GO:0045916;GO:2000516;GO:0016324;GO:0060137;GO:0043434;GO:0007283;GO:0004857;GO:…	K04006-ko04640 Hematopoietic cell lineage;ko04610 Complement and coagulation cascades;ko05416 Viral myocarditis	-
ENSG00000085063	CD59	30.2092	74.1069	-1.29462	0.00141822	0.0106916	down	CD59 molecule (CD59 blood group) [Source:HGNC Symbol;Acc:HGNC:1689]	GO:0001971;GO:0005576;GO:0005515;GO:0005886;GO:0016020;GO:0005615;GO:0031225;GO:0005925;GO:0005789;GO:0070062;GO:0043312;GO:0035579;GO:0070821;GO:0009986;GO:0007166;GO:0007596;GO:0031982;GO:0006888;GO:0000139;GO:0030133;GO:0048208;GO:0012507;GO:0033116;GO:0030449;GO:0001848;GO:0001775;GO:0031362;GO:0043218;GO:0042383;GO:0043066;GO:0042102	K04008-ko04640 Hematopoietic cell lineage;ko04610 Complement and coagulation cascades	-
ENSG00000129226	CD68	213.909	82.5219	1.37415	4.28661e-12	2.24503e-10	up	CD68 molecule [Source:HGNC Symbol;Acc:HGNC:1693]	GO:0071310;GO:0005886;GO:0005765;GO:0016020;GO:0016021;GO:0005764;GO:0005768;GO:0010008;GO:0043312;GO:0035577	K06501-ko04142 Lysosome	KOG4818-Lysosomal-associated membrane protein[R]
ENSG00000110848	CD69	0.0001	0.659667	-12.6875	1.31557e-06	2.55836e-05	down	CD69 molecule [Source:HGNC Symbol;Acc:HGNC:1694]	GO:0009897;GO:0035690;GO:0005509;GO:0042803;GO:0043234;GO:0005515;GO:0030246;GO:0016021;GO:0016020;GO:0007165;GO:0005887;GO:0004888	-	KOG4297-C-type lectin[TV]
ENSG00000173762	CD7	0.407823	1.75735	-2.10739	0.000298587	0.00283419	down	CD7 molecule [Source:HGNC Symbol;Acc:HGNC:1695]	GO:0016021;GO:0016020;GO:0048873;GO:0006955;GO:0002376;GO:0002250;GO:0070062;GO:0004872;GO:0005886;GO:0042110;GO:0007169	K06457-ko04640 Hematopoietic cell lineage	-
ENSG00000125726	CD70	153.145	42.7657	1.84037	1.83756e-20	2.03969e-18	up	CD70 molecule [Source:HGNC Symbol;Acc:HGNC:11937]	GO:0006955;GO:0016020;GO:0016021;GO:0005125;GO:0005615;GO:0005164;GO:0005886;GO:0005515;GO:0070062;GO:0033209;GO:0005887;GO:0007165;GO:0007267;GO:0005102;GO:0008283;GO:0097191;GO:0002020	K05470-ko04060 Cytokine-cytokine receptor interaction	-
ENSG00000085117	CD82	25.3455	55.1777	-1.12236	2.00419e-05	0.000287744	down	CD82 molecule [Source:HGNC Symbol;Acc:HGNC:6210]	GO:0016021;GO:0016020;GO:0005515;GO:0070062;GO:0007166;GO:0005887;GO:0005886	K06509-ko04115 p53 signaling pathway	KOG3882-Tetraspanin family integral membrane protein[R]
ENSG00000158825	CDA	4.36349	1.91402	1.18888	0.00054897	0.00483445	up	cytidine deaminase [Source:HGNC Symbol;Acc:HGNC:1712]	GO:0042802;GO:0005576;GO:0005515;GO:0016787;GO:0042803;GO:0008270;GO:0005829;GO:0003824;GO:0046872;GO:0043312;GO:0043097;GO:0030308;GO:0034774;GO:1904813;GO:1904724;GO:0051289;GO:0001882;GO:0007166;GO:0004126;GO:0008655;GO:0009972;GO:0019858;GO:0045980	K01489-ko00240 Pyrimidine metabolism;ko00983 Drug metabolism - other enzymes	KOG0833-Cytidine deaminase[F]
ENSG00000167617	CDC42EP5	10.7784	43.2526	-2.00465	4.33678e-09	1.37538e-07	down	CDC42 effector protein 5 [Source:HGNC Symbol;Acc:HGNC:17408]	GO:0005886;GO:0005737;GO:0007266;GO:0007254;GO:0043547;GO:0016020;GO:0005856;GO:0005096;GO:0005829;GO:0012505;GO:0031274;GO:0008360;GO:0017049;GO:0030838	-	-
ENSG00000129910	CDH15	0.121453	0.82908	-2.77112	0.00205354	0.0144145	down	cadherin 15 [Source:HGNC Symbol;Acc:HGNC:1754]	GO:0031594;GO:0005901;GO:0005515;GO:0005886;GO:0007156;GO:0007155;GO:0005509;GO:0046872;GO:0016020;GO:0016021;GO:0070062;GO:0051149;GO:0034332	K06809-ko04514 Cell adhesion molecules (CAMs)	KOG3594-FOG: Cadherin repeats[S]
ENSG00000071991	CDH19	1.67825	0.0810957	4.37119	0.00222869	0.0154615	up	cadherin 19 [Source:HGNC Symbol;Acc:HGNC:1758]	GO:0005886;GO:0007156;GO:0007155;GO:0005509;GO:0046872;GO:0016020;GO:0016021	-	KOG3594-FOG: Cadherin repeats[S]
ENSG00000170558	CDH2	2.85218	6.02973	-1.08003	0.00892235	0.0467457	down	cadherin 2 [Source:HGNC Symbol;Acc:HGNC:1759]	GO:0045202;GO:0044853;GO:0042383;GO:0016324;GO:0030027;GO:0016323;GO:0014704;GO:0014069;GO:0009986;GO:0005916;GO:0005912;GO:0005911;GO:0005886;GO:2000809;GO:1902897;GO:0097150;GO:0097118;GO:0090090;GO:0070445;GO:0090002;GO:0060019;GO:0060563;GO:0051146;GO:0048872;GO:0048854;GO:0048514;GO:0044331;GO:0021987;GO:0043410;GO:0021537;GO:0016477;GO:0010001;GO:0016339;GO:0007157;GO:0007156;GO:0007155;GO:…	K06736-ko04514 Cell adhesion molecules (CAMs);ko05412 Arrhythmogenic right ventricular cardiomyopathy (ARVC)	KOG3594-FOG: Cadherin repeats[S]
ENSG00000081138	CDH7	0.0299927	0.0001	8.22847	0.000998006	0.00796798	up	cadherin 7 [Source:HGNC Symbol;Acc:HGNC:1766]	GO:0005886;GO:0007156;GO:0007155;GO:0005509;GO:0046872;GO:0016020;GO:0016021;GO:0016337;GO:0034332	-	KOG3594-FOG: Cadherin repeats[S]
ENSG00000171450	CDK5R2	1.62726	0.676112	1.26711	0.000235353	0.0023291	up	cyclin dependent kinase 5 regulatory subunit 2 [Source:HGNC Symbol;Acc:HGNC:1776]	GO:0005737;GO:0045956;GO:0045860;GO:0021819;GO:0021766;GO:0021722;GO:0021549;GO:0001764;GO:0016534;GO:0005886;GO:0016020;GO:0008289;GO:0071902;GO:0016533;GO:0000079	-	KOG3932-CDK5 kinase activator p35/Nck5a[D]
ENSG00000129757	CDKN1C	0.296793	1.94734	-2.71398	1.43862e-05	0.000214625	down	cyclin dependent kinase inhibitor 1C [Source:HGNC Symbol;Acc:HGNC:1786]	GO:0005634;GO:0007050;GO:0071901;GO:0004861;GO:0007346;GO:1902746;GO:0071514;GO:0060669;GO:0060065;GO:0055123;GO:0043010;GO:0042551;GO:0042326;GO:0035264;GO:0030325;GO:0030099;GO:0007568;GO:0007096;GO:0001890;GO:0001822;GO:0001501;GO:0000122;GO:1904030;GO:0004860;GO:0032403;GO:0005515;GO:0007049;GO:0045893;GO:0005737;GO:0045892;GO:0030511;GO:0050680;GO:0033673	K09993-ko04110 Cell cycle	KOG4743-Cyclin-dependent kinase inhibitor[T]
ENSG00000129355	CDKN2D	39.5879	118.944	-1.58715	2.13546e-12	1.14667e-10	down	cyclin dependent kinase inhibitor 2D [Source:HGNC Symbol;Acc:HGNC:1790]	GO:0097129;GO:1902807;GO:0007605;GO:0019901;GO:0005515;GO:0016310;GO:0016301;GO:0005654;GO:0005829;GO:0005737;GO:0005634;GO:0007049;GO:0071901;GO:0008285;GO:0032526;GO:0030308;GO:0033280;GO:0043154;GO:1902230;GO:0007050;GO:0000082;GO:0009411;GO:0004861;GO:0042326;GO:0000079;GO:0048102;GO:0000731	K06623-ko04068 FoxO signaling pathway;ko04110 Cell cycle	KOG0504-FOG: Ankyrin repeat[R]
ENSG00000204539	CDSN	0.0001	0.292583	-11.5146	2.44281e-05	0.000344229	down	corneodesmosin [Source:HGNC Symbol;Acc:HGNC:1802]	GO:0005615;GO:0043589	-	-
ENSG00000165556	CDX2	12.5677	2.12911	2.5614	1.40235e-36	3.93558e-34	up	caudal type homeobox 2 [Source:HGNC Symbol;Acc:HGNC:1806]	GO:0043234;GO:0017053;GO:0005634;GO:0000794;GO:0060711;GO:0060575;GO:0045893;GO:0045597;GO:0045197;GO:0035019;GO:0030154;GO:0014807;GO:0009952;GO:0008333;GO:0008284;GO:0007389;GO:0006357;GO:0001890;GO:0001829;GO:0001824;GO:0001568;GO:0000122;GO:0043565;GO:0003714;GO:0003700;GO:0003690;GO:0007275;GO:0006355;GO:0006351;GO:0003677;GO:0005654;GO:0006366;GO:0009948;GO:0009887;GO:0000980;GO:0001227	-	KOG0848-Transcription factor Caudal, contains HOX domain[K]
ENSG00000007129	CEACAM21	0.0001	0.468169	-12.1928	0.000157143	0.00168397	down	carcinoembryonic antigen related cell adhesion molecule 21 [Source:HGNC Symbol;Acc:HGNC:28834]	GO:0016021;GO:0016020	-	-
ENSG00000245848	CEBPA	3.75158	8.88394	-1.2437	5.38106e-05	0.000675425	down	CCAAT/enhancer binding protein alpha [Source:HGNC Symbol;Acc:HGNC:1833]	GO:0005667;GO:0005634;GO:0071407;GO:0071356;GO:0071285;GO:0055088;GO:0050873;GO:0050872;GO:0048839;GO:0048469;GO:0045944;GO:0045893;GO:0045892;GO:0045786;GO:0045669;GO:0045600;GO:0045444;GO:0042593;GO:0042127;GO:0030851;GO:0030324;GO:0030225;GO:0030099;GO:0008285;GO:0008203;GO:0007219;GO:0007005;GO:0006357;GO:0006355;GO:0001892;GO:0001889;GO:0000122;GO:0000050;GO:0044212;GO:0043565;GO:0042803;GO:…	K09055-ko05200 Pathways in cancer;ko05202 Transcriptional misregulation in cancers;ko05221 Acute myeloid leukemia;ko04932 Non-alcoholic fatty liver disease (NAFLD)	KOG3119-Basic region leucine zipper transcription factor[K]
ENSG00000221869	CEBPD	46.1662	97.7259	-1.0819	3.84367e-05	0.000506833	down	CCAAT/enhancer binding protein delta [Source:HGNC Symbol;Acc:HGNC:1835]	GO:0005634;GO:0048839;GO:0045944;GO:0045892;GO:0045669;GO:0045444;GO:0006357;GO:0002244;GO:0046982;GO:0044212;GO:0043565;GO:0042803;GO:0003677;GO:0001077;GO:0000978;GO:0005515;GO:0006355;GO:0006351;GO:0003700;GO:0005654;GO:0006366	-	-
ENSG00000153879	CEBPG	1.03304	2.32403	-1.16973	0.00145614	0.0109221	down	CCAAT/enhancer binding protein gamma [Source:HGNC Symbol;Acc:HGNC:1837]	GO:0005634;GO:0045078;GO:0043433;GO:0043353;GO:0042267;GO:0030183;GO:0016071;GO:0006955;GO:0006357;GO:0001889;GO:0046982;GO:0044377;GO:0042803;GO:0003690;GO:0003677;GO:0000978;GO:0005515;GO:0043565;GO:0006355;GO:0006351;GO:0003700;GO:0006366;GO:0005654;GO:0008134;GO:0051091;GO:0001077;GO:0045944;GO:0045739;GO:0043388	K10049-ko05152 Tuberculosis	-
[truncated: 1,340 more rows]
